# Supplementary material for: Neonatal sepsis registry: Time to antibiotic dataset
Source: Data Brief. 2019 Nov 11;27:104788. doi: 10.1016/j.dib.2019.104788 (PMC6881601; doi:10.1016/j.dib.2019.104788)
Supplement: Multimedia component 1 [file mmc1.zip]

Archive with 2 entries (2 files):
- Suppl material/nicu-variables (1).R
- Suppl material/tta-sepsis-paper (1).R
