# Supplementary material for: Neonatal sepsis registry: Time to antibiotic dataset
Source: Data Brief. 2019 Nov 11;27:104788. doi: 10.1016/j.dib.2019.104788 (PMC6881601; doi:10.1016/j.dib.2019.104788)
Supplement: Multimedia component 2 [file mmc2.csv]

episode_id	unique_patient_id	sex	race	gestational_age_at_birth_weeks	birth_weight_kg	sepsis_group	onset_age_in_days	onset_hour_of_day	blood_culture_positive	positive_days	cx_site	time_to_antibiotics	stat_abx	overall_mortality_within_7_days	overall_mortality_within_14_days	overall_mortality_within_30_days	intubated_at_time_of_sepsis_evaluation	intubated_free_days	inotrope_at_time_of_sepsis_eval	inotrope_free_days	central_venous_line	umbilical_arterial_line	ecmo	temp_celsius	length_of_stay_hours	comorbidity_necrotizing_enterocolitis	comorbidity_chronic_lung_disease	comorbidity_cardiac	comorbidity_surgical	comorbidity_ivh_or_shunt	period
1	1	0	3	23	0.4	1	7	9	1	6	1	393	1	0	1	1	1	0	0	0	1	1	0	37.6	216	0	0	0	0	1	Year 1
2	2	0	5	27	0.79	3	0	4	0	0		33	1	0	0	0	1	4	0	23	1	1	0	36.8	578	0	0	0	0	0	Year 1
3	2	0	5	27	0.79	1	23	9	1	1	1	126	0	1	1	1	1	0	1	0	1	0	0	36.9	578	0	0	0	0	0	Year 1
4	3	0	5	37	4.31	1	11	22	1	1	1	134	0	1	1	1	1	0	0	0	1	1	0	37.2	285	0	0	0	0	0	Year 1
5	4	1	5	39	4.17	2	3	17	0	0		130	0	0	0	0	1	12	0	28	0	1	0	36.2	783	0	0	0	0	0	Year 1
6	5	0	5	40	2.49	2	182	6	0	0		176	1	0	0	0	0	28	0	28	0	0	0	38.7	6883	0	0	1	0	0	Year 1
7	5	0	5	40	2.49	2	219	8	0	0		90	0	0	0	0	0	28	0	28	0	0	0	38.9	6883	0	0	1	0	0	Year 1
8	6	1	0	37	2.01	2	9	12	0	0		169	1	0	0	0	0	28	0	28	1	0	0	37.7	977	0	0	0	1	0	Year 1
9	6	1	0	37	2.01	3	53	21	0	0		66	0	0	0	0	0	28	0	28	0	0	0	38.1	374	1	0	0	1	0	Year 1
10	7	0	5	26	0.71	2	199	3	0	0		75	0	0	0	0	1	0	0	28	0	0	0	39.2	10029	1	1	0	0	0	Year 1
11	8	0	3	24	0.57	1	66	0	0	0	2	108	1	0	0	0	1	0	1	22	1	0	0	37.1	4252	1	1	0	0	0	Year 1
12	8	0	3	24	0.57	2	93	10	0	0		103	1	0	0	0	1	0	0	28	1	0	0	37.2	4252	1	1	0	0	0	Year 1
13	8	0	3	24	0.57	2	108	15	0	0		87	1	0	0	0	1	0	0	18	1	0	0	37.3	4252	1	1	0	0	0	Year 1
14	8	0	3	24	0.57	2	149	11	0	0		88	1	0	0	0	1	9	0	28	1	0	0	37.3	4252	1	1	0	0	0	Year 1
15	8	0	3	24	0.57	2	186	23	0	0		94	1	0	0	0	1	4	1	14	1	0	0	37.6	4252	1	1	0	0	0	Year 1
16	8	0	3	24	0.57	2	193	6	0	0		94	1	0	0	1	1	11	1	19	1	0	0	38	4252	1	1	0	0	0	Year 1
17	9	1	5	27	1.25	1	21	18	1	1	1	189	1	0	0	0	0	28	0	28	0	0	0	36.8	1972	0	0	0	1	0	Year 1
18	10	0	3	24	0.65	4	197	2	0	0		225	1	0	0	0	1	21	1	26	1	0	0	38.6	4251	0	1	0	0	0	Year 1
19	11	0	3	36	2.38	2	29	13	0	0		94	0	0	0	0	1	0	0	28	0	0	0	36.9	3338	0	0	0	0	0	Year 1
20	12	1	5	39	2.78	4	272	0	0	0		209	0	0	0	0	0	28	0	28	1	0	0	37.6	8221	1	0	1	1	0	Year 1
21	12	1	5	39	2.78	2	323	5	0	0		119	1	0	0	0	0	28	0	28	1	0	0	38.7	8221	1	0	1	1	0	Year 1
22	12	1	5	39	2.78	2	332	13	0	0		109	1	0	0	0	0	28	0	28	0	0	0	39.6	8221	1	0	1	1	0	Year 1
23	13	1	5	36	2.58	2	31	12	0	0		206	0	0	0	0	0	28	0	28	1	0	0	36.9	1785	1	0	0	1	0	Year 1
24	14	1	0	36	3.18	3	68	13	0	0		216	1	0	0	0	0	28	0	28	1	0	0	36.6	3440	0	0	0	1	0	Year 1
25	15	1	5	39	2.89	3	37	7	0	0		31	0	0	0	0	1	21	1	23	1	0	0	38.1	2650	0	0	0	1	0	Year 1
26	16	0	3	39	3.12	2	0	4	0	0		61	0	0	0	0	0	1	0	24	0	0	0	37.2	1746	0	0	0	1	0	Year 1
27	17	0	3	25	0.57	2	149	6	0	0		342	0	0	0	0	1	26	0	28	1	0	0	38.8	2167	0	1	0	0	1	Year 1
28	18	0	0	29	0.85	3	70	13	0	0		194	0	0	0	0	1	0	0	28	1	0	0	37	3597	1	0	0	0	0	Year 1
29	18	0	0	29	0.85	3	104	10	0	0		135	1	0	0	0	1	14	0	28	1	0	0	37.2	3597	1	1	0	0	0	Year 1
30	19	1	0	31	1.87	3	0	23	0	0		255	0	0	0	1	1	5	0	22	1	1	0	37.2	541	0	0	0	0	0	Year 1
31	20	1	5	25	0.82	2	300	8	0	0		88	0	0	0	0	0	28	0	28	0	0	0	37.9	3720	0	1	0	0	0	Year 1
32	21	1	0	38	3.91	3	76	3	0	0		92	1	0	0	0	1	2	0	28	1	0	0	37.4	5013	1	0	0	1	0	Year 1
33	21	1	0	38	3.91	3	106	13	0	0		147	1	0	0	0	1	14	0	28	1	0	0	39	5013	1	0	0	1	0	Year 1
34	21	1	0	38	3.91	1	145	14	1	1	1	87	1	0	0	0	0	8	0	28	1	0	0	38.8	5013	1	1	0	1	0	Year 1
35	21	1	0	38	3.91	3	176	6	0	0		114	1	0	0	0	1	0	0	28	1	0	0	38	5013	1	1	0	1	0	Year 1
36	22	1	0	38	3.01	1	27	1	1	5	1	91	1	0	0	0	1	0	1	18	1	1	1	37	1507	0	0	1	1	0	Year 1
37	22	1	0	38	3.01	1	61	8	0	0	3	145	1	1	1	1	1	26	1	25	1	0	0	37	1507	0	0	1	1	0	Year 1
38	23	0	5	27	0.62	3	0	5	0	0		79	1	0	0	0	1	3	0	26	1	0	0	37.2	5254	0	0	0	0	0	Year 1
39	23	0	5	27	0.62	1	29	18	1	1	1	172	0	0	0	0	0	1	0	28	1	0	0	36.6	5254	1	0	0	0	0	Year 1
40	23	0	5	27	0.62	6	55	6	0	0		120	1	0	0	0	1	3	0	21	1	0	0	37.3	5254	1	0	0	0	0	Year 1
41	23	0	5	27	0.62	3	60	12	0	0		132	0	0	0	0	1	3	1	25	1	0	0	37.1	5254	1	0	0	0	0	Year 1
42	23	0	5	27	0.62	2	84	20	0	0		76	1	0	0	0	1	0	0	28	1	0	0	37.2	5254	1	0	0	0	0	Year 1
43	23	0	5	27	0.62	2	118	15	0	0		93	1	0	0	0	1	0	0	28	0	0	0	37.9	5254	1	0	0	0	0	Year 1
44	23	0	5	27	0.62	6	139	21	0	0		79	1	0	0	0	1	0	0	28	0	0	0	38.5	5254	1	1	0	0	0	Year 1
45	23	0	5	27	0.62	2	216	23	0	0		50	1	1	1	1	1	25	1	26	1	0	0	37.1	5254	1	1	0	0	0	Year 1
46	24	0	3	25	0.62	2	65	23	0	0		82	1	0	0	0	1	26	0	28	1	0	0	36.8	6386	0	0	0	0	0	Year 1
47	24	0	3	25	0.62	1	109	7	1	1	1	136	1	0	0	0	0	28	0	28	0	0	0	37.2	6386	0	1	0	0	0	Year 1
48	24	0	3	25	0.62	1	141	5	0	0	2	156	1	0	0	0	1	25	0	28	1	0	0	37.2	6386	0	1	0	0	0	Year 1
49	24	0	3	25	0.62	4	155	7	0	0		130	1	0	0	0	0	28	0	28	0	0	0	36.5	6386	0	1	0	0	0	Year 1
50	24	0	3	25	0.62	2	250	8	0	0		128	1	0	0	0	0	26	0	28	0	0	0	36.6	6386	0	1	0	0	0	Year 1
51	25	1	5	25	0.57	2	52	18	0	0		76	1	0	0	0	1	7	0	28	0	0	0	36.5	2830	1	1	0	0	1	Year 1
52	26	0	0	39	3.46	2	0	12	0	0		151	1	0	0	0	0	25	0	28	1	1	0	36.7	314	0	0	0	1	0	Year 1
53	27	1	0	26	0.71	3	14	20	0	0		42	0	1	1	1	1	23	0	25	1	0	0	37.4	128	0	1	0	0	0	Year 1
54	28	1	5	27	1.19	2	0	2	0	0		330	1	0	0	0	1	14	0	28	1	1	0	37.6	1764	0	0	0	0	0	Year 1
55	28	1	5	27	1.19	1	27	10	1	1	1	90	1	0	0	0	0	28	0	28	1	0	0	37.1	1764	0	0	0	0	0	Year 1
56	29	0	3	27	1.11	4	64	14	0	0		161	1	0	0	0	1	20	0	28	1	0	0	36.6	475	0	1	0	0	0	Year 1
57	30	1	5	30	0.96	2	123	3	0	0		241	1	0	0	0	1	0	0	28	1	0	0	39	8562	1	1	0	0	0	Year 1
58	31	0	0	39	2.38	2	5	0	0	0		91	1	0	0	0	1	17	1	26	1	1	0	37	888	0	0	0	0	0	Year 1
59	32	1	0	36	2.98	2	0	13	0	0		174	0	0	0	0	0	22	0	28	0	0	0	36.5	550	0	0	0	0	0	Year 1
60	32	1	0	36	2.98	1	33	10	1	1	1	85	1	0	0	0	0	28	0	28	1	0	0	38.4	1434	0	0	0	0	0	Year 1
61	33	0	0	25	0.77	6	165	4	0	0		105	0	0	0	0	1	17	0	28	1	0	0	37	2852	1	1	1	0	0	Year 1
62	34	1	5	39	3.49	1	8	0	1	2	1	76	0	0	0	0	1	0	0	28	1	1	0	36.9	5148	0	0	0	1	0	Year 1
63	34	1	5	39	3.49	2	39	23	0	0		114	0	0	0	0	0	13	0	28	1	0	0	38.5	5148	0	0	0	1	0	Year 1
64	34	1	5	39	3.49	3	94	10	0	0		93	0	0	0	0	1	0	0	28	0	0	0	36.9	5148	0	0	0	1	0	Year 1
65	34	1	5	39	3.49	2	134	17	0	0		101	1	0	0	0	0	28	0	28	1	0	0	37.5	5148	0	0	0	1	0	Year 1
66	34	1	5	39	3.49	6	160	10	0	0		78	1	0	0	0	0	28	0	28	1	0	0	37.8	5148	0	0	0	1	0	Year 1
67	35	1	5	33	2.04	2	35	17	0	0		38	1	0	0	0	0	28	0	28	1	0	0	36.8	1510	0	0	0	1	0	Year 1
68	36	0	5	28	0.99	2	145	17	0	0		141	0	0	0	0	1	27	0	28	1	0	0	38.4	3025	1	0	0	0	0	Year 1
69	37	1	5	26	0.91	3	39	10	0	0		114	0	0	0	0	1	0	0	28	1	0	0	36.9	2818	0	0	0	0	0	Year 1
70	38	1	0	24	0.71	2	70	17	0	0		96	1	0	0	0	1	0	0	28	0	0	0	37.3	4707	0	1	0	0	0	Year 1
71	38	1	0	24	0.71	2	107	3	0	0		139	1	0	0	0	1	10	0	28	0	0	0	37	4707	0	1	0	0	0	Year 1
72	39	1	0	27	1.13	2	25	11	0	0		88	0	0	0	0	1	0	0	28	1	0	0	37.3	2034	0	0	0	0	1	Year 1
73	40	0	5	40	3.52	2	5	12	0	0		102	1	0	0	0	1	25	0	28	0	0	0	38.5	787	0	0	0	0	0	Year 1
74	41	1	3	23	0.51	2	164	9	0	0		167	1	0	0	0	1	0	0	28	1	0	0	37.6	6824	1	1	0	0	1	Year 1
75	41	1	3	23	0.51	2	203	3	0	0		133	0	0	0	0	0	8	0	28	0	0	0	39.7	6824	1	1	0	0	1	Year 1
76	41	1	3	23	0.51	6	213	22	0	0		42	1	0	0	0	1	0	0	28	1	0	0	37.4	6824	1	1	0	0	1	Year 1
77	42	1	0	39	2.52	1	20	16	1	1	1	108	1	0	0	0	0	28	0	28	0	0	0	37.1	1165	0	0	0	1	0	Year 1
78	43	0	0	37	1.73	3	84	19	0	0		102	0	0	0	0	1	0	0	28	1	0	0	38.9	13685	0	0	1	1	0	Year 1
79	43	0	0	37	1.73	6	96	4	0	0		133	1	0	0	0	1	0	0	28	1	0	0	37.3	13685	1	0	1	1	0	Year 1
80	43	0	0	37	1.73	1	120	3	1	1	1	119	1	0	0	0	1	0	0	28	1	0	0	38.4	13685	1	1	1	1	0	Year 1
81	43	0	0	37	1.73	1	145	13	1	1	1	121	0	0	0	0	1	0	0	28	1	0	0	38.7	13685	1	1	1	1	0	Year 1
82	43	0	0	37	1.73	2	170	13	0	0		178	1	0	0	0	1	0	0	28	1	0	0	36.5	13685	1	1	1	1	0	Year 1
83	44	1	3	29	0.85	4	123	11	0	0		160	0	0	0	0	0	28	0	28	0	0	0	36.8	311	0	0	0	0	0	Year 1
84	45	1	3	36	2.61	2	55	3	0	0		113	0	0	0	0	0	28	0	28	1	0	0	37.2	6833	1	0	0	0	0	Year 1
85	46	0	5	39	3.8	1	48	17	1	1	1	35	0	0	0	0	0	28	0	28	1	0	0	38.5	1622	0	0	0	0	0	Year 1
86	47	1	3	36		3	1	22	0	0		144	1	0	0	0	0	28	0	28	1	0	0	37.5	771	0	0	0	1	0	Year 1
87	47	1	3	36		2	12	3	0	0		175	1	0	0	0	0	28	0	28	1	0	0	37.3	771	0	0	0	1	0	Year 1
88	48	0	2	36	2.69	2	2	6	0	0		196	1	0	0	0	0	28	0	28	0	0	0	37.2	160	0	0	0	0	0	Year 1
89	49	0	0	23	0.65	2	20	10	0	0		129	1	0	0	0	1	1	0	27	1	0	0	37.2	3065	1	0	0	0	0	Year 1
90	49	0	0	23	0.65	3	31	7	0	0		126	1	0	0	0	1	0	1	27	1	0	0	37.3	3065	1	0	0	0	0	Year 1
91	50	1	3	33	2.07	2	96	5	0	0		234	1	0	0	0	1	7	0	28	1	0	0	37.7	1351	0	0	1	0	0	Year 1
92	50	1	3	33	2.07	2	103	1	0	0		182	1	0	0	1	1	14	0	28	1	0	0	38.5	1351	0	0	1	0	0	Year 1
93	51	1	5	39	3.71	2	10	4	0	0		194	0	0	0	0	0	28	0	28	1	0	0	37.3	477	0	0	0	1	0	Year 1
94	52	1	5	26	0.82	3	13	17	0	0		63	1	0	0	0	0	18	0	28	1	0	0	37.1	2113	0	0	0	0	0	Year 1
95	52	1	5	26	0.82	3	24	4	0	0		124	1	0	0	0	1	19	0	28	1	0	0	37.7	2113	0	0	0	0	0	Year 1
96	52	1	5	26	0.82	2	69	21	0	0		58	1	0	0	0	0	28	0	28	0	0	0	37.1	2113	0	0	0	0	0	Year 1
97	53	1	3	37	2.69	3	0	8	0	0		125	1	0	0	0	1	26	0	28	0	0	0	37.7	722	0	0	0	1	0	Year 1
98	54	1	5	40	3.77	2	0	5	0	0		175	1	0	0	0	1	23	0	28	1	1	0	36	196	0	0	0	0	0	Year 1
99	55	1	0	27	0.62	1	185	3	0	0	2	185	1	0	0	0	1	0	0	28	0	0	0	39.7	4844	0	1	0	0	0	Year 1
100	55	1	0	27	0.62	3	205	9	0	0		112	1	0	0	0	1	0	0	28	1	0	0	37.9	4844	0	1	0	0	0	Year 1
101	55	1	0	27	0.62	2	235	23	0	0		131	0	0	0	0	1	0	0	28	1	0	0	37.7	4844	0	1	0	0	0	Year 1
102	56	1	3	27	0.65	3	133	6	0	0		70	1	0	0	0	1	0	0	28	1	0	0	38.2	7392	1	0	0	0	0	Year 1
103	56	1	3	27	0.65	2	142	18	0	0		153	1	0	0	0	1	5	0	28	1	0	0	37	7392	1	0	0	0	0	Year 1
104	57	1	0	34	3.12	2	3	12	0	0		85	1	0	0	0	1	14	0	28	1	1	0	36.9	1150	0	0	0	1	0	Year 1
105	58	0	5	34	1.05	4	124	14	0	0		166	0	0	0	0	0	22	0	28	0	0	0	37.6	2199	0	0	0	0	0	Year 1
106	58	0	5	34	1.05	6	136	8	0	0		141	0	0	0	0	1	22	0	28	0	0	0	37.4	2199	0	0	0	0	0	Year 1
107	59	0	0	35	3.09	3	20	22	0	0		94	1	0	0	0	0	28	0	28	1	0	0	38.6	843	0	0	1	1	0	Year 1
108	60	1	5	37	2.78	3	1	7	0	0		148	0	0	0	0	1	12	1	23	1	1	0	37.3	850	0	0	0	1	0	Year 1
109	61	0	0	39	4.05	6	120	5	0	0		146	1	0	0	0	1	7	0	28	1	0	0	39.4	2604	0	0	0	0	0	Year 1
110	61	0	0	39	4.05	2	159	3	0	0		107	1	0	0	0	0	28	0	28	0	0	0	36.7	2604	0	0	0	0	0	Year 1
111	62	1	0	30	1.56	3	114	4	0	0		175	1	0	0	0	1	0	0	28	0	0	0	36.7	5281	0	1	1	0	0	Year 1
112	63	0	5	36		6	0	20	0	0		11	1	0	0	0	0	27	0	28	0	0	0	37.1	421	0	0	0	0	0	Year 1
113	64	1	5	32	1.19	2	87	14	0	0		91	1	0	0	0	1	17	0	28	0	0	0	36.8	6092	0	0	1	0	0	Year 1
114	64	1	5	32	1.19	2	192	6	0	0		115	1	0	0	0	1	1	0	24	0	0	0	39.4	6092	0	1	1	0	0	Year 1
115	65	1	5	40		3	46	5	0	0		116	1	0	0	0	1	21	0	28	0	0	0	37.7	534	0	0	0	0	0	Year 1
116	66	1	0	37	2.44	4	120	21	0	0		63	1	0	0	0	0	28	0	28	1	0	0	37.4	465	1	0	0	1	0	Year 1
117	67	0	0	37	3.71	6	0	23	0	0		72	1	0	0	0	1	25	0	28	0	0	0	37.5	735	0	0	0	1	0	Year 1
118	68	1	5	36	3.03	2	0	3	0	0		398	0	0	0	0	0	19	0	25	1	1	0	37.5	605	0	0	0	1	0	Year 1
119	69	0	5	29	1.62	3	0	5	0	0		119	1	0	0	0	1	0	0	23	1	1	0	37.7	2778	0	0	0	0	0	Year 1
120	69	0	5	29	1.62	2	11	3	0	0		136	1	0	0	0	1	0	0	24	1	0	0	37	2778	0	0	0	0	0	Year 1
121	69	0	5	29	1.62	1	21	4	0	0	2	216	1	0	0	0	1	0	0	20	1	0	0	37.3	2778	0	0	0	0	0	Year 1
122	69	0	5	29	1.62	3	39	18	0	0		88	1	0	0	0	1	0	0	19	1	0	0	36.5	2778	0	0	0	0	0	Year 1
123	69	0	5	29	1.62	2	54	1	0	0		20	1	0	0	0	1	0	1	27	1	0	0	38.3	2778	0	0	0	0	0	Year 1
124	69	0	5	29	1.62	2	97	22	0	0		126	1	0	0	1	1	8	0	28	1	0	0	39.3	2778	0	1	0	0	0	Year 1
125	70	0	0	40	3.88	2	0	8	0	0		242	1	0	0	0	1	17	0	28	1	1	0	36.3	2211	0	0	0	1	0	Year 1
126	71	0	0	37	2.64	2	7	12	0	0		110	1	0	0	0	1	25	0	28	0	0	0	37.6	4714	0	0	0	0	0	Year 1
127	71	0	0	37	2.64	2	40	12	0	0		58	1	0	0	0	0	19	0	28	0	0	0	38.6	4714	0	0	0	0	0	Year 1
128	71	0	0	37	2.64	2	115	20	0	0		174	1	0	0	0	1	1	0	28	1	0	0	37.5	4714	0	0	0	0	0	Year 1
129	72	0	3	32	1.56	2	60	22	0	0		38	0	0	0	0	0	28	0	28	1	0	0	36.8	4046	0	0	0	1	0	Year 1
130	72	0	3	32	1.56	1	136	8	1	3	1	103	1	0	0	0	0	28	0	28	1	0	0	38.9	4046	0	0	0	1	0	Year 1
131	73	0	3	38	2.69	3	3	21	0	0		96	1	0	0	0	1	8	0	28	1	1	0	38.1	2198	0	0	1	1	0	Year 1
132	73	0	3	38	2.69	2	12	4	0	0		136	0	0	0	0	1	8	0	28	1	1	0	37.5	2198	0	0	1	1	0	Year 1
133	73	0	3	38	2.69	2	29	13	0	0		108	1	0	0	0	1	6	0	28	1	0	1	36.5	2198	0	0	1	1	0	Year 1
134	73	0	3	38	2.69	3	38	3	0	0		213	1	0	0	0	1	15	0	28	1	0	0	38.4	2198	0	0	1	1	0	Year 1
135	74	1	3	31	1.22	2	73	3	0	0		151	1	0	0	0	0	28	0	28	0	0	0	37	79	0	0	0	0	0	Year 1
136	75	1	3	35	2.35	2	0	6	0	0		73	0	0	0	0	1	8	0	28	1	0	0	36.6	2167	0	0	0	1	0	Year 1
137	75	1	3	35	2.35	3	16	19	0	0		100	0	0	0	0	1	8	0	28	1	0	0	37.6	2167	1	0	0	1	0	Year 1
138	75	1	3	35	2.35	2	30	13	0	0		131	1	0	0	0	1	22	0	28	1	0	0	37.2	2167	1	0	0	1	0	Year 1
139	75	1	3	35	2.35	2	35	6	0	0		126	1	0	0	0	1	27	0	28	1	0	0	38.5	2167	1	0	0	1	0	Year 1
140	75	1	3	35	2.35	3	61	6	0	0		114	0	0	0	0	0	28	0	28	1	0	0	37	2167	1	0	0	1	0	Year 1
141	76	1	3	35	2.1	2	5	14	0	0		170	1	0	0	0	0	28	0	28	0	0	0	37.2	69	0	0	0	0	0	Year 1
142	77	0	3	25	0.57	3	42	10	0	0		192	1	0	0	0	1	0	0	28	1	0	0	37.8	6567	1	1	1	0	0	Year 1
143	77	0	3	25	0.57	2	64	3	0	0		122	1	0	0	0	1	0	0	28	1	0	0	37.3	6567	1	1	1	0	0	Year 1
144	77	0	3	25	0.57	3	97	12	0	0		105	1	0	0	0	1	0	0	22	0	0	0	36.6	6567	1	1	1	0	1	Year 1
145	77	0	3	25	0.57	2	114	1	0	0		117	1	0	0	0	1	0	0	20	1	0	0	38.4	6567	1	1	1	0	1	Year 1
146	77	0	3	25	0.57	2	141	5	0	0		75	1	0	0	0	1	16	0	28	1	0	0	38.3	6567	1	1	1	0	1	Year 1
147	77	0	3	25	0.57	3	218	19	0	0		38	1	0	0	0	1	7	0	27	0	0	0	39.2	6567	1	1	1	0	1	Year 1
148	78	1	5	29	0.85	3	46	17	0	0		90	1	0	0	0	0	28	0	28	0	0	0	37	2229	1	0	0	0	0	Year 1
149	79	0	3	26	0.37	2	281	4	0	0		102	1	0	0	0	1	0	0	28	1	0	0	37	7199	0	1	0	0	0	Year 1
150	79	0	3	26	0.37	2	288	7	0	0		104	1	0	0	0	1	0	0	28	1	0	0	37	7199	0	1	0	0	0	Year 1
151	79	0	3	26	0.37	2	308	4	0	0		197	1	0	0	0	1	0	0	28	1	0	0	37.1	7199	0	1	0	0	0	Year 1
152	80	0	3	37	2.61	2	0	5	0	0		88	1	1	1	1	1	26	0	27	1	1	0	37.1	32	0	0	0	0	0	Year 1
153	81	0	5	35	2.47	6	1	20	0	0		61	1	0	0	0	0	28	0	28	0	0	0	37.3	978	0	0	0	1	0	Year 1
154	82	1	0	35	4.39	2	0	23	0	0		234	1	0	0	0	0	22	0	28	1	1	0	37.2	950	0	0	0	0	0	Year 1
155	83	1	3	28	0.6	6	258	5	0	0		62	1	0	0	0	1	14	0	28	1	0	0	37.2	934	0	0	0	0	0	Year 1
156	84	0	3	34		2	43	4	0	0		73	1	0	0	0	1	22	0	28	0	0	0	37.1	371	0	0	0	0	0	Year 1
157	85	1	3	35	2.64	2	47	4	0	0		138	1	0	0	0	0	28	0	28	0	0	0	39.4	174	0	0	0	0	0	Year 1
158	86	1	3	31	1.98	4	101	14	0	0		170	1	0	0	0	0	28	0	28	0	0	0	38	264	1	0	0	0	0	Year 1
159	87	1	0	38	3.06	2	5	10	0	0		103	1	0	0	0	1	0	0	28	1	1	0	38.2	2073	0	0	0	1	0	Year 1
160	87	1	0	38	3.06	3	17	11	0	0		112	1	0	0	0	1	10	0	28	1	0	0	37.2	2073	0	0	0	1	0	Year 1
161	88	1	0	34	2.52	6	0	6	0	0		258	0	0	0	0	1	26	0	28	1	1	0	36.8	1490	0	0	0	1	0	Year 1
162	88	1	0	34	2.52	3	38	4	0	0		204	0	0	0	0	0	28	0	28	0	0	0	36.8	1490	0	0	0	1	0	Year 1
163	89	1	5	36	2.98	2	1	22	0	0		116	1	0	0	0	1	0	0	16	1	0	1	37.2	2797	0	0	0	1	0	Year 1
164	89	1	5	36	2.98	2	8	17	0	0		76	1	0	0	0	1	0	1	17	1	0	1	36.9	2797	0	0	0	1	0	Year 1
165	89	1	5	36	2.98	1	20	5	1	1	1	24	1	0	0	0	1	0	1	22	1	0	1	36.7	2797	0	0	0	1	0	Year 1
166	90	0	3	35	1.9	3	50	12	0	0		42	1	0	0	0	1	17	0	28	0	0	0	38.3	600	0	0	0	0	0	Year 1
167	91	1	3	30	2.27	2	0	23	0	0		118	0	0	0	0	1	9	0	17	1	0	0	37.1	436	0	0	0	0	0	Year 1
168	91	1	3	30	2.27	2	8	9	0	0		123	1	0	0	0	1	17	0	20	1	0	0	36.9	436	0	0	0	0	0	Year 1
169	91	1	3	30	2.27	2	11	8	0	0		74	0	0	0	0	1	20	1	21	1	0	0	37.4	436	0	0	0	0	0	Year 1
170	91	1	3	30	2.27	2	15	17	0	0		108	0	1	1	1	1	24	1	25	1	0	0	36.6	436	0	0	0	0	0	Year 1
171	92	0	2	36	3.37	3	161	3	0	0		150	1	0	0	0	0	28	0	28	0	0	0	39.2	4295	0	1	0	0	1	Year 1
172	93	1	5	24	0.68	2	124	18	0	0		281	1	0	0	0	1	0	0	28	0	0	0	37.4	2854	0	1	0	0	0	Year 1
173	94	0	3	28	0.65	2	75	12	0	0		79	1	0	0	0	0	28	0	28	1	0	0	36.8	2187	1	0	0	0	0	Year 1
174	95	1	0	28	1.05	3	38	0	0	0		205	1	1	1	1	1	23	0	24	0	0	0	37.2	1005	0	0	1	0	0	Year 1
175	96	1	5	38	3.15	2	0	6	0	0		182	1	0	0	0	1	13	0	23	1	1	0	37.4	1038	0	0	0	1	0	Year 1
176	96	1	5	38	3.15	2	7	22	0	0		122	1	0	0	0	1	20	0	28	1	1	0	37.3	1038	0	0	0	1	0	Year 1
177	97	1	3	41	4.37	3	19	16	0	0		184	1	0	0	0	0	26	0	28	0	0	0	36.8	846	0	0	0	0	1	Year 1
178	98	0	5	29	1.11	2	65	11	0	0		12	1	0	0	0	0	28	0	28	0	0	0	37.3	646	0	0	0	0	0	Year 1
179	99	1	0	27	0.94	6	5	4	0	0		185	0	0	0	0	0	8	0	28	1	0	0	37	3621	0	0	0	1	0	Year 1
180	99	1	0	27	0.94	2	8	13	0	0		120	1	0	0	0	0	5	0	28	1	0	0	37	3621	0	0	0	1	0	Year 1
181	99	1	0	27	0.94	6	19	5	0	0		151	1	0	0	0	1	1	0	28	1	0	0	36.9	3621	0	0	0	1	0	Year 1
182	99	1	0	27	0.94	2	23	5	0	0		56	1	0	0	0	1	5	0	28	1	0	0	36.9	3621	0	0	0	1	0	Year 1
183	100	0	3			3	1	9	0	0		124	0	0	0	0	0	28	0	28	0	0	0	36.7	578	0	0	0	0	0	Year 1
184	101	1	6	35	2.38	3	4	5	0	0		255	0	0	0	0	0	28	0	28	0	0	0	36.8	474	0	0	0	1	0	Year 1
185	102	1	3	25	0.62	2	89	22	0	0		91	0	0	0	0	0	28	0	28	1	0	0	36.9	2375	0	0	0	0	0	Year 1
186	102	1	3	25	0.62	2	109	6	0	0		177	0	0	0	0	0	21	0	28	0	0	0	36.7	2375	0	1	0	0	0	Year 1
187	102	1	3	25	0.62	2	129	3	0	0		76	0	0	0	0	1	22	0	28	0	0	0	37.4	2375	0	1	0	0	0	Year 1
188	103	0	3	25	0.71	2	20	4	0	0		212	1	0	0	0	1	0	0	28	1	0	0	37	2016	0	0	0	0	1	Year 1
189	103	0	3	25	0.71	3	29	10	0	0		111	1	0	0	0	1	1	0	28	1	0	0	36.9	2016	0	0	0	0	1	Year 1
190	103	0	3	25	0.71	6	75	6	0	0		222	1	0	0	0	0	28	0	28	0	0	0	37.4	2016	1	0	0	0	1	Year 1
191	104	0	3	35	2.1	4	37	8	0	0		207	1	0	0	0	0	28	0	28	0	0	0	37	183	0	0	0	0	0	Year 1
192	105	1	3	35	2.95	2	1	18	0	0		73	0	0	0	0	0	14	0	28	0	0	0	36.9	1364	0	0	0	1	0	Year 1
193	105	1	3	35	2.95	6	29	23	0	0		44	1	0	0	0	0	28	0	28	1	0	0	37.4	1364	0	0	0	1	0	Year 1
194	106	1	3	35	1.67	2	1	20	0	0		49	1	0	0	0	0	26	0	28	1	0	0	37.2	2470	0	0	0	1	0	Year 1
195	106	1	3	35	1.67	3	22	9	0	0		178	1	0	0	0	0	28	0	28	1	0	0	36.9	2470	0	0	0	1	0	Year 1
196	107	1	5	25	0.79	2	0	4	0	0		152	1	1	1	1	1	25	0	26	0	1	0	37.2	53	0	0	0	0	0	Year 1
197	108	1	5	37	4.08	2	3	10	0	0		112	0	0	0	0	1	3	0	28	1	1	1	36.6	1229	0	0	0	1	0	Year 1
198	108	1	5	37	4.08	6	6	0	0	0		38	1	0	0	0	1	6	0	28	1	1	1	36.8	1229	0	0	0	1	0	Year 1
199	108	1	5	37	4.08	2	14	5	0	0		69	0	0	0	0	1	14	0	28	1	0	0	38	1229	0	0	0	1	0	Year 1
200	109	1	5	39	5.19	6	45	3	0	0		177	1	0	0	0	0	28	0	28	1	0	0	38.2	1348	0	0	0	0	0	Year 1
201	110	1	5	25	1.05	2	0	3	0	0		125	1	1	1	1	1	26	0	27	1	1	0	37.5	31	0	0	0	0	0	Year 1
202	111	0	0	33	1.81	2	0	1	0	0		164	1	0	0	0	0	24	0	28	0	0	0	37.2	1189	0	0	0	1	0	Year 1
203	112	1	0	37	2.69	2	32	22	0	0		72	1	0	0	0	1	25	0	28	0	0	0	37.9	2406	0	0	1	1	0	Year 1
204	113	1	5	33	2.32	2	0	14	0	0		158	1	0	0	0	1	17	0	28	0	0	0	37.5	6405	0	0	0	1	0	Year 1
205	113	1	5	33	2.32	3	89	9	0	0		49	1	0	0	0	0	28	0	28	1	0	0	36.8	6405	1	0	0	1	0	Year 1
206	113	1	5	33	2.32	2	159	12	0	0		61	1	0	0	0	0	28	0	28	1	0	0	37	6405	1	0	0	1	0	Year 1
207	114	1	5	39	3.43	2	41	5	0	0		236	0	0	0	0	1	0	0	28	0	0	0	37.4	5364	0	1	1	0	0	Year 1
208	115	1	0	30	0.91	2	107	20	0	0		107	1	0	0	0	0	28	0	28	0	0	0	37.4	565	0	0	0	0	0	Year 1
209	116	0	5	32	2.04	2	0	8	0	0		51	1	0	0	0	0	28	0	28	0	0	0	37	504	0	0	0	0	0	Year 1
210	117	1	0	35	2.13	2	8	19	0	0		113	0	0	0	0	0	28	0	28	0	0	0	37.2	65	0	0	0	0	0	Year 1
211	118	1	5	32	3.06	6	0	8	0	0		76	1	0	0	0	0	28	0	28	1	0	0	37	502	0	0	0	0	0	Year 1
212	119	1	3	29	0.45	1	65	3	1	4	1	123	1	0	0	1	1	0	1	2	1	0	0	37.1	1509	1	0	0	0	0	Year 1
213	120	1	3	40	4.17	4	45	18	0	0		72	1	0	0	0	0	28	0	28	0	0	0	38.8	102	0	0	0	1	0	Year 1
214	121	0	6	31	1.98	1	70	14	1	2	1	90	1	0	0	0	1	2	0	28	1	0	0	38	14567	0	1	0	0	0	Year 1
215	121	0	6	31	1.98	1	113	18	0	0	3	134	1	0	0	0	1	0	0	28	1	0	0	39.1	14567	0	1	0	0	0	Year 1
216	121	0	6	31	1.98	6	147	5	0	0		88	1	0	0	0	1	0	0	28	1	0	0	38.9	14567	0	1	0	0	0	Year 1
217	121	0	6	31	1.98	6	151	12	0	0		85	1	0	0	0	1	0	0	28	1	0	0	36.7	14567	0	1	0	0	0	Year 1
218	122	0	2	40	3.09	4	13	4	0	0		108	1	0	0	0	1	0	0	25	1	0	0	37.2	2482	0	0	0	1	0	Year 1
219	122	0	2	40	3.09	4	31	0	0	0		38	1	0	0	0	1	1	0	23	1	0	0	36.6	2482	0	0	0	1	0	Year 1
220	123	0	5	39	2.69	3	0	10	0	0		73	0	0	0	0	1	0	1	14	1	1	0	37.1	1778	0	0	0	1	0	Year 1
221	123	0	5	39	2.69	2	11	22	0	0		91	1	0	0	0	1	0	1	25	1	1	0	38.1	1778	0	0	0	1	0	Year 1
222	123	0	5	39	2.69	3	37	1	0	0		112	1	0	0	0	1	8	0	28	1	0	0	37.9	1778	0	0	0	1	0	Year 1
223	124	1	5	34	2.52	6	77	7	0	0		33	1	0	0	0	1	23	0	28	1	0	0	37	858	0	0	0	0	0	Year 1
224	125	0	5	36	2.61	2	0	21	0	0		93	0	0	0	0	0	28	0	28	0	0	0	36.8	230	0	0	0	1	0	Year 1
225	126	0	5	38	2.58	3	0	7	0	0		12	1	0	0	0	0	14	0	28	1	0	0	36.9	1062	0	0	0	1	0	Year 1
226	126	0	5	38	2.58	2	53	6	0	0		67	1	0	0	0	0	28	0	28	0	0	0	36.9	58	0	0	0	1	1	Year 1
227	127	0	3	25	0.79	2	44	16	0	0		97	1	0	0	0	1	0	0	28	0	0	0	37.1	4508	0	0	0	0	0	Year 1
228	128	1	3	31	1.62	2	59	1	0	0		18	1	0	0	0	0	24	0	28	0	0	0	37.7	168	0	0	0	0	0	Year 1
229	129	0	0	26	0.79	3	182	5	0	0		244	1	0	0	0	1	0	0	27	0	0	0	37.1	11230	0	1	0	0	0	Year 1
230	129	0	0	26	0.79	3	193	0	0	0		79	1	0	0	0	1	0	0	27	1	0	0	38	11230	0	1	0	0	0	Year 1
231	129	0	0	26	0.79	2	247	3	0	0		249	0	0	0	0	1	0	0	28	1	0	0	36.8	11230	0	1	0	0	0	Year 1
232	130	1	5	23	0.57	2	76	5	0	0		184	1	0	0	0	1	6	0	28	1	0	0	37.7	2756	1	1	0	0	1	Year 1
233	130	1	5	23	0.57	6	105	4	0	0		203	1	0	0	0	1	0	0	28	0	0	0	37.1	2756	1	1	0	0	1	Year 1
234	130	1	5	23	0.57	3	149	15	0	0		116	1	0	0	0	1	14	0	23	1	0	0	38.9	2756	1	1	0	0	1	Year 1
235	130	1	5	23	0.57	1	161	13	1	1	1	144	0	1	1	1	1	0	0	0	1	0	0	37.2	2756	1	1	0	0	1	Year 1
236	131	1	5	39	2.61	2	0	17	0	0		233	0	0	0	0	1	25	0	28	0	0	0	35	406	0	0	0	0	0	Year 1
237	132	1	5	39	3.03	2	1	18	0	0		251	0	0	0	0	0	1	0	17	0	0	0		1600	0	0	0	1	0	Year 1
238	132	1	5	39	3.03	3	4	6	0	0		137	1	0	0	0	1	0	1	20	1	1	0	37.4	1600	0	0	0	1	0	Year 1
239	132	1	5	39	3.03	2	30	5	0	0		101	1	0	0	0	1	16	0	28	1	0	0	38.2	1600	0	0	0	1	0	Year 1
240	133	0	6	25	0.85	3	53	7	0	0		60	1	1	1	1	1	25	0	28	1	0	0	36.9	557	1	1	0	0	0	Year 1
241	134	1	0	40		4	120	5	0	0		102	1	0	0	0	0	28	0	28	0	0	0	37.4	319	0	0	0	0	0	Year 1
242	135	0	3	39	3.01	2	26	19	0	0		58	1	0	0	0	1	18	0	28	0	0	0	37.2	370	0	0	0	0	0	Year 1
243	136	0	5	39	3.29	2	5	13	0	0		172	1	0	0	0	1	12	0	28	1	1	0	37.5	1191	0	0	0	1	0	Year 1
244	137	0	5	37		2	18	11	0	0		243	1	0	0	0	0	28	0	28	0	0	0	36.7	115	0	0	0	1	0	Year 1
245	138	1	2	38	3.74	2	0	16	0	0		139	0	0	0	0	1	27	0	26	0	0	0	33.7	431	0	0	0	0	0	Year 1
246	139	0	6	33	1.93	2	0	14	0	0		210	0	0	0	0	1	15	0	28	0	0	0	36.9	912	0	0	0	1	0	Year 1
247	139	0	6	33	1.93	3	9	18	0	0		67	1	0	0	0	0	22	0	28	1	0	0	37	912	0	0	0	1	0	Year 1
248	140	1	5	32	2.01	2	0	9	0	0		167	1	0	0	0	1	17	0	28	1	1	0	37.7	867	0	0	0	0	0	Year 1
249	141	0	5	27	0.4	2	138	16	0	0		78	0	0	0	0	1	0	0	28	0	0	0	38.2	8393	0	1	0	0	0	Year 1
250	141	0	5	27	0.4	1	220	3	0	0	2	87	1	0	0	0	1	0	0	28	1	0	0	39.2	8393	0	1	0	0	0	Year 1
251	141	0	5	27	0.4	1	253	10	1	1	1	70	1	0	0	0	1	0	0	28	1	0	0	39	8393	0	1	0	0	0	Year 1
252	142	0	3	30	1.9	4	8	2	0	0		58	1	0	0	0	1	22	0	22	1	1	0	37.2	317	0	0	0	0	0	Year 1
253	142	0	3	30	1.9	2	13	12	0	0		51	1	1	1	1	1	27	1	27	1	1	0	37.3	317	0	0	0	0	0	Year 1
254	143	0	5	26	0.71	6	123	23	0	0		117	1	0	0	0	1	16	0	28	0	0	0	38.6	1527	0	0	0	0	0	Year 1
255	144	0	5	39	3.12	2	11	20	0	0		67	1	0	0	0	1	17	0	28	1	1	0	37.8	1120	0	0	1	1	0	Year 1
256	145	0	0	37	4.25	3	10	20	0	0		79	1	0	0	1	1	6	0	28	1	0	0	36.8	744	0	0	1	0	0	Year 1
257	146	1	0	29	1.42	3	1	18	0	0		85	0	1	1	1	0	24	0	24	0	0	0		91	0	0	0	1	0	Year 1
258	147	0	0	26	0.94	2	21	9	0	0		207	1	0	0	0	1	18	0	28	0	0	0	36.7	3618	0	0	0	0	0	Year 1
259	147	0	0	26	0.94	2	42	19	0	0		70	1	0	0	0	1	24	0	28	0	0	0	37	3618	0	0	0	0	0	Year 1
260	148	1	0	39	4.28	2	89	22	0	0		96	1	0	0	0	0	28	0	28	0	0	0	38.5	76	0	0	0	1	0	Year 1
261	149	1	0	35	2.3	2	11	2	0	0		88	1	0	0	0	0	28	0	28	0	0	0	37.4	1005	0	0	0	0	0	Year 1
262	150	1	5	24	0.68	2	45	22	0	0		110	1	0	0	0	1	0	0	28	1	0	0	37.1	5713	1	0	0	0	1	Year 1
263	150	1	5	24	0.68	6	66	11	0	0		181	1	0	0	0	1	0	0	28	1	0	0	37.1	5713	1	0	0	0	1	Year 1
264	150	1	5	24	0.68	2	96	22	0	0		91	1	0	0	0	1	0	0	28	1	0	0	38	5713	1	1	0	0	1	Year 1
265	151	1	5	40	3.97	2	15	15	0	0		54	1	0	0	0	0	28	0	28	1	0	0	37.7	4336	0	0	1	0	0	Year 1
266	151	1	5	40	3.97	2	151	2	0	0		160	1	0	0	0	0	28	0	28	0	0	0	39.6	4336	0	0	1	0	0	Year 1
267	152	1	5	35	3.12	3	0	13	0	0		22	1	0	0	0	0	28	0	28	0	0	0	36.9	312	0	0	0	1	0	Year 1
268	153	0	3	35		2	13	17	0	0		38	1	0	0	0	0	28	0	28	0	0	0	37	115	0	0	0	0	0	Year 1
269	154	1	5	26	0.77	1	18	21	1	4	1	111	0	0	0	0	1	0	0	28	0	0	0	38.3	1017	0	0	0	0	0	Year 1
270	155	0	6	37	3.43	2	3	7	0	0		87	0	0	0	0	1	0	1	24	1	1	0	38.2	2160	0	0	0	1	0	Year 1
271	155	0	6	37	3.43	2	8	9	0	0		47	1	0	0	0	1	2	1	25	1	1	1	36.9	2160	0	0	0	1	0	Year 1
272	155	0	6	37	3.43	2	12	7	0	0		91	0	0	0	0	1	6	0	26	1	1	1	36.9	2160	0	0	0	1	0	Year 1
273	155	0	6	37	3.43	2	16	23	0	0		82	1	0	0	0	1	10	0	26	1	0	1	36.8	2160	0	0	0	1	0	Year 1
274	155	0	6	37	3.43	2	19	3	0	0		165	1	0	0	0	1	13	1	27	1	0	1	36.9	2160	0	0	0	1	0	Year 1
275	155	0	6	37	3.43	2	54	0	0	0		116	1	0	0	0	0	28	0	28	0	0	0	37.1	2160	0	0	0	1	0	Year 1
276	156	0	5	36		6	0	17	0	0		64	1	0	0	0	0	28	0	28	0	0	0	36.3	264	0	0	0	0	0	Year 1
277	157	0	5	24	0.65	2	46	6	0	0		84	1	1	1	1	1	26	0	28	1	0	0	37	139	0	0	1	0	0	Year 1
278	158	0	5	25	0.79	3	8	7	0	0		190	0	0	0	0	1	11	0	26	1	0	0	36.8	3504	0	0	0	0	0	Year 1
279	159	1	5	34	1.96	2	0	6	0	0		72	1	0	0	0	0	12	0	25	1	1	0	37.3	2067	0	0	0	1	0	Year 1
280	159	1	5	34	1.96	2	5	17	0	0		81	1	0	0	0	1	16	0	28	1	1	0	37.4	2067	0	0	0	1	0	Year 1
281	160	0	2	24	0.65	2	47	6	0	0		132	1	0	0	0	1	0	0	28	0	0	0	37.3	6959	0	1	0	0	0	Year 1
282	160	0	2	24	0.65	2	61	6	0	0		109	1	0	0	0	1	0	0	28	0	0	0	36.9	6959	0	1	0	0	0	Year 1
283	160	0	2	24	0.65	2	82	8	0	0		88	1	0	0	0	1	0	0	28	0	0	0	37.1	6959	0	1	0	0	0	Year 1
284	161	0	0	35	2.75	1	38	0	1	1	1	148	1	0	0	0	0	28	0	28	1	0	0	38.1	3592	0	0	0	1	0	Year 1
285	162	1	3	37	3.26	6	13	4	0	0		47	1	0	0	0	1	20	0	28	1	0	0	37.2	2721	0	0	0	1	0	Year 1
286	163	1	5	27	0.68	2	66	3	0	0		127	1	0	0	0	1	5	0	28	0	0	0	38.1	1131	0	1	0	0	0	Year 1
287	164	1	3	24	0.68	3	14	4	0	0		277	1	0	0	0	1	0	0	12	1	0	0	37.8	3879	0	0	0	0	1	Year 1
288	164	1	3	24	0.68	3	37	20	0	0		58	1	0	0	0	1	0	1	25	1	0	0	38	3879	1	0	0	0	1	Year 1
289	164	1	3	24	0.68	1	48	12	0	0	2	155	1	0	0	0	1	0	0	28	1	0	0	37.9	3879	1	0	0	0	1	Year 1
290	164	1	3	24	0.68	2	62	6	0	0		142	1	0	0	0	1	1	0	28	1	0	0	37.3	3879	1	0	0	0	1	Year 1
291	164	1	3	24	0.68	2	99	10	0	0		67	1	0	0	0	0	28	0	28	0	0	0	36.9	3879	1	1	0	0	1	Year 1
292	165	0	3	33		4	102	2	0	0		97	1	0	0	0	1	23	0	28	0	0	0	38.2	308	0	0	0	0	0	Year 1
293	166	1	6	28	1.33	6	56	12	0	0		97	1	0	0	0	0	28	0	28	0	0	0	37.1	1828	0	0	0	0	0	Year 1
294	167	1	5	33	2.52	3	0	10	0	0		232	0	0	0	0	1	25	0	28	1	1	0	36.8	1177	0	0	0	0	0	Year 1
295	168	1	5	25	0.96	2	107	11	0	0		64	1	0	0	0	0	28	0	28	0	0	0	38.3	258	0	0	0	0	0	Year 1
296	169	1	5	40	3.35	1	4	7	0	0	2	61	0	0	0	0	0	28	0	28	0	0	0	36.7	360	0	0	0	0	0	Year 1
297	170	1	5	37	2.95	2	113	14	0	0		76	1	0	0	0	0	28	0	28	0	0	0	40.1	1240	0	0	1	0	0	Year 1
298	171	1	5	32	0.94	1	10	17	1	3	1	29	1	0	0	0	0	28	0	28	1	0	0	37	2283	0	0	0	0	0	Year 1
299	172	1	3	31	2.69	2	106	20	0	0		70	1	0	0	0	1	15	0	28	0	0	0	38.4	308	0	0	0	0	0	Year 1
300	173	0	5	40		2	186	5	0	0		69	1	0	0	0	0	28	0	28	0	0	0	38.4	56	0	0	0	0	0	Year 1
301	174	1	3	27	0.88	2	66	4	0	0		64	1	0	0	0	1	21	0	28	0	0	0	37.6	187	0	1	0	0	0	Year 1
302	175	0	5	40	3.69	4	120	13	0	0		57	1	0	0	0	0	28	0	28	0	0	0	38	121	0	0	0	0	0	Year 1
303	176	0	5	41		3	14	12	0	0		76	1	0	0	0	0	28	0	28	0	0	0	37.9	324	0	0	0	0	0	Year 1
304	177	1	5	35	3.18	2	0	12	0	0		137	1	0	0	0	1	18	0	28	0	0	0	36.5	432	0	0	0	0	0	Year 1
305	178	0	3	27	0.57	6	168	4	0	0		162	1	0	0	0	1	5	0	28	0	0	0	39	3429	0	1	0	0	0	Year 1
306	178	0	3	27	0.57	1	197	17	0	0	3	79	1	0	0	0	0	28	0	28	1	0	0	38.5	3429	0	1	0	0	0	Year 1
307	178	0	3	27	0.57	1	202	5	1	1	1	4	0	0	0	0	0	28	0	28	1	0	0	38.8	3429	0	1	0	0	0	Year 1
308	179	0	5	31	1.5	2	136	4	0	0		147	1	0	0	0	1	23	0	28	1	0	0	38.5	800	0	1	0	0	0	Year 1
309	180	1	5	40	3.8	2	32	11	0	0		85	1	0	0	0	1	24	0	28	1	0	0	36.6	1196	0	0	0	0	0	Year 1
310	181	1	5	38	3.74	2	1	5	0	0		120	1	0	0	0	0	25	0	28	1	0	0	37.8	317	0	0	1	0	0	Year 1
311	182	1	5	32	0.62	3	0	3	0	0		44	1	0	0	0	0	4	0	28	1	1	0	37.7	5648	0	0	1	1	0	Year 1
312	182	1	5	32	0.62	3	108	7	0	0		54	1	0	0	0	1	0	0	28	0	0	0	36.9	5648	0	1	1	1	0	Year 1
313	182	1	5	32	0.62	2	145	1	0	0		27	1	0	0	0	1	14	0	28	1	0	0	37.7	5648	0	1	1	1	0	Year 2
314	182	1	5	32	0.62	6	163	2	0	0		138	1	0	0	0	0	28	0	28	1	0	0	38.6	5648	0	1	1	1	0	Year 2
315	182	1	5	32	0.62	6	214	7	0	0		97	1	0	0	0	0	28	0	28	0	0	0	36.9	5648	0	1	1	1	0	Year 2
316	183	1	5	34	1.13	2	71	8	0	0		284	1	0	0	0	1	0	0	28	0	0	0	36.6	5987	0	0	0	1	0	Year 1
317	183	1	5	34	1.13	3	78	16	0	0		69	1	0	0	0	1	0	0	28	0	0	0	36.8	5987	0	0	0	1	0	Year 1
318	183	1	5	34	1.13	2	113	4	0	0		96	0	0	0	0	1	14	0	28	1	0	0	37.1	5987	0	0	0	1	0	Year 1
319	183	1	5	34	1.13	2	149	12	0	0		51	1	0	0	0	0	28	0	28	0	0	0	37	5987	0	0	0	1	0	Year 1
320	184	1	3	28	1.08	2	200	5	0	0		33	1	0	0	0	1	0	0	28	1	0	0	37.9	3667	0	1	0	0	0	Year 1
321	184	1	3	28	1.08	2	211	15	0	0		101	1	0	0	0	1	0	0	28	1	0	0	38	3667	0	1	0	0	0	Year 1
322	185	0	3	35	3.29	2	11	9	0	0		61	1	0	0	0	0	28	0	28	1	0	0	37.4	511	0	0	0	1	0	Year 1
323	186	0	3	35	2.75	2	0	14	0	0		104	1	1	1	1	1	27	0	27	0	1	0	36.7	19	0	0	0	1	0	Year 1
324	187	0	3	35	2.41	2	0	13	0	0		170	1	0	0	0	0	28	0	28	0	0	0	36.7	170	0	0	0	0	0	Year 1
325	188	0	5	38	3.97	3	11	9	0	0		156	0	0	0	0	0	28	0	28	0	0	0	36.7	531	0	0	0	0	0	Year 1
326	189	0	6	38	3.8	2	17	4	0	0		127	1	0	0	0	0	28	0	28	1	0	0	37.1	552	0	0	0	1	0	Year 1
327	190	1	2	38	2.21	3	8	10	0	0		54	1	0	0	0	0	1	0	28	0	0	0	37	2833	0	0	1	0	0	Year 1
328	190	1	2	38	2.21	3	96	23	0	0		94	1	0	0	1	1	5	0	28	1	0	0	39.6	2833	1	0	1	0	0	Year 1
329	191	1	5	39	2.95	2	11	12	0	0		63	1	0	0	0	0	28	0	28	1	0	0	36.7	453	0	0	0	0	0	Year 1
330	192	1	3			2	114	13	0	0		158	1	0	0	0	1	27	0	28	1	0	0	37	311	0	0	0	1	0	Year 1
331	193	0	0	39	2.95	2	16	13	0	0		75	1	0	0	0	0	28	0	28	0	0	0	37.4	524	0	0	0	0	0	Year 1
332	194	1	3	26	0.68	3	105	14	0	0		126	1	0	0	0	1	0	0	28	0	0	0	37.4	2856	0	1	0	0	0	Year 1
333	195	1	5	38	3.52	2	7	11	0	0		90	1	0	0	0	1	11	0	28	1	0	0	37.4	1674	0	0	0	1	0	Year 1
334	195	1	5	38	3.52	2	22	5	0	0		150	1	0	0	0	1	26	0	28	1	0	0	38.1	1674	0	0	0	1	0	Year 1
335	195	1	5	38	3.52	1	49	4	0	0	2	81	1	0	0	0	0	28	0	28	0	0	0	38	1674	0	0	0	1	0	Year 1
336	196	0	5	40	2.55	1	14	8	1	1	1	138	1	0	0	0	0	28	0	28	0	0	0	38.7	1461	0	0	0	0	0	Year 1
337	197	1	5	25	0.74	2	19	17	0	0		108	1	0	0	0	1	4	1	26	1	0	0	37	1387	0	0	1	0	0	Year 1
338	197	1	5	25	0.74	2	45	11	0	0		56	1	0	0	0	1	0	0	28	1	0	0	37.4	1387	0	0	1	0	0	Year 1
339	198	1	5	37	2.18	3	1	9	0	0		64	1	1	1	1	1	22	0	26	1	0	0	37.4	164	0	0	1	1	0	Year 1
340	199	1	5	33	2.13	2	45	13	0	0		56	1	0	0	0	1	22	0	28	0	0	0	38.6	1273	0	0	0	0	0	Year 1
341	200	1	5	39	2.95	2	1	0	0	0		33	1	0	0	0	0	28	0	28	0	0	0	37.2	80	0	0	0	0	0	Year 1
342	201	1	5	30	1.28	2	48	2	0	0		88	0	0	0	0	1	23	0	28	0	0	0	37.7	1458	0	0	0	1	1	Year 1
343	202	1	5		3.46	4	41	22	0	0		70	1	0	0	0	0	28	0	28	0	0	0	37.4	250	0	0	0	0	0	Year 1
344	203	1	5	33	2.01	2	0	13	0	0		177	0	0	0	0	0	28	0	28	0	0	0	37.1	479	0	0	0	0	0	Year 1
345	204	0	0	24	0.4	1	65	7	0	0	2	129	0	0	0	0	1	23	0	28	0	0	0	37.1	669	0	0	0	0	0	Year 1
346	205	1	2	39	3.6	2	15	12	0	0		58	1	0	0	0	1	25	0	28	1	0	0	37.8	1525	0	0	0	0	1	Year 1
347	206	0	0	38	2.13	6	17	18	0	0		73	1	0	0	0	0	28	0	28	0	0	0	36.8	572	0	0	1	0	0	Year 1
348	207	0	2	31	0.94	3	18	16	0	0		42	1	0	0	0	0	22	0	27	0	0	0	37.4	2283	0	0	0	0	0	Year 1
349	208	0	5	39	3.86	1	10	3	0	0	2	42	1	0	0	0	1	5	0	28	1	1	0	37.4	1467	1	0	0	1	0	Year 1
350	209	1	0	36	2.47	2	1	20	0	0		45	1	0	0	0	1	21	0	28	1	0	0	37.3	1339	0	0	0	1	0	Year 1
351	209	1	0	36	2.47	2	34	3	0	0		157	0	0	0	0	0	28	0	28	1	0	0	37.2	1339	0	0	0	1	0	Year 1
352	210	1	3	25	0.54	2	212	13	0	0		110	1	0	0	0	1	0	0	28	1	0	0	37.5	3904	0	1	0	0	0	Year 1
353	211	1	5	29	1.73	2	0	0	0	0		94	1	0	0	0	0	28	0	28	1	0	0	37.3	1593	0	0	0	0	0	Year 1
354	212	1	5	29	1.64	3	0	0	0	0		82	1	0	0	0	1	0	0	22	1	1	0	37	2773	0	0	0	1	1	Year 1
355	212	1	5	29	1.64	2	9	20	0	0		61	1	0	0	0	1	0	1	23	1	1	0	38.2	2773	0	0	0	1	1	Year 1
356	212	1	5	29	1.64	2	12	12	0	0		187	1	0	0	0	1	0	1	26	1	1	0	37.7	2773	0	0	0	1	1	Year 1
357	212	1	5	29	1.64	3	17	23	0	0		24	1	0	0	0	1	0	0	28	1	0	0	38.2	2773	0	0	0	1	1	Year 1
358	212	1	5	29	1.64	3	29	5	0	0		88	1	0	0	0	1	6	0	28	1	0	0	37.2	2773	1	0	0	1	1	Year 1
359	213	1	0	27	1.13	3	83	18	0	0		70	1	0	0	0	0	28	0	28	1	0	0	36.9	3766	1	1	0	0	0	Year 1
360	214	1	3	33	1.76	2	60	23	0	0		73	1	0	0	0	0	28	0	28	0	0	0	37.8	105	0	0	0	0	0	Year 1
361	215	0	3	39		2	65	1	0	0		96	1	1	1	1	1	25	0	28	1	0	0	37.5	60	0	0	0	0	0	Year 1
362	216	0	0	27	0.45	3	185	18	0	0		128	1	0	0	0	1	0	0	13	1	0	0	36.9	6523	0	1	1	0	1	Year 1
363	216	0	0	27	0.45	3	206	0	0	0		76	0	0	0	0	1	0	1	13	1	0	0	38.5	6523	0	1	1	0	1	Year 1
364	216	0	0	27	0.45	2	238	21	0	0		47	1	0	0	0	1	0	0	28	1	0	0	39	6523	0	1	1	0	1	Year 1
365	216	0	0	27	0.45	2	243	21	0	0		66	1	0	0	0	1	0	0	28	1	0	0	38.5	6523	0	1	1	0	1	Year 1
366	216	0	0	27	0.45	3	250	2	0	0		138	1	0	0	0	1	0	0	28	1	0	0	38.4	6523	0	1	1	0	1	Year 1
367	216	0	0	27	0.45	1	270	19	1	1	1	70	1	0	0	0	1	0	0	28	1	0	0	38.8	6523	1	1	1	0	1	Year 1
368	217	1	5	39	3.54	3	0	10	0	0		205	0	0	0	0	1	0	0	26	1	1	0	36.6	724	0	0	0	1	0	Year 1
369	217	1	5	39	3.54	2	13	4	0	0		29	1	0	0	0	1	10	0	28	1	1	1	36.9	724	0	0	0	1	0	Year 1
370	217	1	5	39	3.54	2	19	5	0	0		70	1	0	0	0	1	16	0	28	1	1	1	36.6	724	0	0	0	1	0	Year 1
371	217	1	5	39	3.54	2	23	11	0	0		326	1	0	0	0	1	20	0	28	1	0	1	37	724	0	0	0	1	0	Year 1
372	217	1	5	39	3.54	2	30	5	0	0		67	1	1	1	1	1	27	0	28	1	0	1	36.4	724	0	0	0	1	0	Year 1
373	218	0	5	26	0.51	2	69	13	0	0		61	1	0	0	0	1	7	0	28	0	0	0	36.9	3725	0	1	0	0	0	Year 1
374	218	0	5	26	0.51	2	90	8	0	0		58	1	0	0	0	0	28	0	28	0	0	0	36.8	3725	0	1	0	0	0	Year 1
375	218	0	5	26	0.51	2	152	7	0	0		56	1	0	0	0	1	25	0	28	1	0	0	38	3725	0	1	0	0	0	Year 1
376	219	1	5	34	2.66	2	22	15	0	0		88	1	0	0	0	0	10	0	28	1	0	0	37.3	10718	0	0	1	0	0	Year 1
377	219	1	5	34	2.66	2	25	9	0	0		91	1	0	0	0	0	7	0	28	1	0	0	38.4	10718	0	0	1	0	0	Year 1
378	219	1	5	34	2.66	2	30	11	0	0		72	0	0	0	0	1	2	0	28	1	0	0	37.3	10718	0	0	1	0	0	Year 1
379	219	1	5	34	2.66	6	36	17	0	0		139	0	0	0	0	1	7	0	28	1	0	0	38.7	10718	0	0	1	0	0	Year 1
380	219	1	5	34	2.66	6	68	23	0	0		61	1	0	0	0	0	17	0	28	1	0	0	37.1	10718	0	0	1	0	0	Year 1
381	219	1	5	34	2.66	1	147	14	0	0	2	116	1	0	0	0	1	12	0	28	1	0	0	37	10718	0	0	1	0	0	Year 2
382	219	1	5	34	2.66	2	205	9	0	0		158	0	0	0	0	0	25	0	28	1	0	0	38.5	10718	0	0	1	0	0	Year 2
383	219	1	5	34	2.66	4	212	10	0	0		69	1	0	0	0	0	25	0	28	1	0	0	37.2	10718	0	0	1	0	0	Year 2
384	219	1	5	34	2.66	4	281	9	0	0		178	1	0	0	0	0	2	0	28	0	0	0	37.3	10718	0	0	1	0	0	Year 2
385	219	1	5	34	2.66	4	321	9	0	0		53	1	0	0	0	1	0	0	28	1	0	0	38.2	10718	0	0	1	0	0	Year 2
386	219	1	5	34	2.66	2	334	6	0	0		267	1	0	0	0	1	0	0	28	1	0	0	38.4	10718	0	0	1	0	0	Year 2
387	220	0	0	39	2.95	2	104	4	0	0		73	1	0	0	0	0	28	0	28	0	0	0	37.3	584	0	0	0	1	0	Year 1
388	221	0	3	27	0.65	3	44	9	0	0		76	1	0	0	0	1	1	0	28	0	0	0	37	10126	0	1	1	0	0	Year 1
389	221	0	3	27	0.65	2	55	20	0	0		85	1	0	0	0	1	1	0	28	1	0	0	37	10126	0	1	1	0	0	Year 1
390	221	0	3	27	0.65	2	63	19	0	0		96	0	0	0	0	1	0	0	28	1	0	0	37.2	10126	0	1	1	0	1	Year 1
391	221	0	3	27	0.65	1	76	1	0	0	2	58	1	0	0	0	1	1	0	28	1	0	0	37.3	10126	0	1	1	0	1	Year 1
392	221	0	3	27	0.65	2	98	14	0	0		79	1	0	0	0	1	1	0	28	1	0	0	37.1	10126	0	1	1	0	1	Year 1
393	221	0	3	27	0.65	2	128	10	0	0		85	1	0	0	0	1	0	0	28	1	0	0	37.5	10126	0	1	1	0	1	Year 1
394	221	0	3	27	0.65	2	155	17	0	0		76	1	0	0	0	1	0	0	28	1	0	0	36.5	10126	0	1	1	0	1	Year 2
395	221	0	3	27	0.65	2	194	10	0	0		101	1	0	0	0	1	0	0	24	1	0	0	36.9	10126	0	1	1	0	1	Year 2
396	221	0	3	27	0.65	1	229	3	1	1	1	91	1	0	0	0	1	0	1	26	1	0	0	38.9	10126	0	1	1	0	1	Year 2
397	221	0	3	27	0.65	3	259	3	0	0		76	1	0	0	0	1	0	0	28	1	0	0	38	10126	0	1	1	0	1	Year 2
398	221	0	3	27	0.65	3	297	17	0	0		67	1	0	0	0	1	0	0	28	1	0	0	37.1	10126	0	1	1	0	1	Year 2
399	221	0	3	27	0.65	2	308	10	0	0		54	1	0	0	0	1	0	0	28	1	0	0	38.6	10126	0	1	1	0	1	Year 2
400	221	0	3	27	0.65	2	331	9	0	0		56	1	0	0	0	1	0	0	28	1	0	0	38.4	10126	0	1	1	0	1	Year 2
401	222	0	1	33	2.58	6	0	9	0	0		226	0	0	0	0	0	28	0	28	0	0	0	36.7	263	0	0	0	1	0	Year 1
402	223	1	5	32	1.98	2	66	15	0	0		54	0	0	0	0	0	28	0	28	0	0	0	37.8	140	0	0	0	0	0	Year 1
403	224	1	0	40	3.91	2	26	12	0	0		119	1	0	0	0	1	7	0	28	0	0	0	36.9	1341	0	0	0	0	0	Year 1
404	224	1	0	40	3.91	2	31	19	0	0		76	1	0	0	0	1	12	0	28	1	0	0	37.2	1341	0	0	0	0	0	Year 1
405	225	0	0	38	3.26	2	10	4	0	0		79	1	0	0	0	0	26	0	28	0	0	0	37.3	3584	0	0	0	1	0	Year 1
406	226	1	0	36	2.98	3	0	5	0	0		60	1	0	0	0	1	18	0	20	1	1	0	37.5	823	0	0	0	1	0	Year 1
407	226	1	0	36	2.98	6	10	18	0	0		67	1	0	0	0	0	28	0	28	1	0	0	37.9	823	0	0	0	1	0	Year 1
408	227	0	0	38	2.58	2	0	11	0	0		78	1	1	1	1	1	26	1	27	1	0	0	36.1	21	0	0	0	1	0	Year 1
409	228	1	5	39	2.86	6	27	20	0	0		63	1	0	0	0	0	28	0	28	0	0	0	37.4	848	0	0	0	0	0	Year 1
410	229	1	0	23	0.51	3	15	3	0	0		171	1	1	1	1	1	25	1	24	1	0	0	37.5	121	0	0	0	0	0	Year 1
411	230	1	0	35	2.83	2	0	16	0	0		174	0	0	0	0	0	22	0	26	0	1	0	36.4	140	0	0	0	0	0	Year 1
412	230	1	0	35	2.83	2	5	4	0	0		127	1	1	1	1	1	26	1	26	1	1	0	36.9	140	0	0	0	0	0	Year 1
413	231	1	3	39	3.03	2	0	11	0	0		229	0	0	0	0	0	28	0	28	1	1	0	37.2	146	0	0	0	0	0	Year 1
414	232	0	5	40	3.18	6	11	12	0	0		120	1	0	0	0	0	28	0	28	0	0	0	37.3	173	0	0	0	0	0	Year 1
415	233	1	5	34	2.61	2	0	17	0	0		73	1	0	0	0	0	28	0	28	0	0	0	36.3	782	0	0	0	0	0	Year 1
416	233	1	5	34	2.61	2	4	9	0	0		33	0	0	0	0	0	28	0	28	1	0	0	36.8	782	0	0	0	0	0	Year 1
417	234	1	0	37	2.69	1	11	11	1	2	1	64	1	0	0	0	0	28	0	28	1	0	0	38.3	1076	0	0	0	0	0	Year 1
418	235	0	0	39	3.8	2	6	6	0	0		125	1	0	0	0	0	28	0	28	1	0	0	37.7	1022	0	0	0	0	0	Year 1
419	235	0	0	39	3.8	2	24	19	0	0		49	1	0	0	0	0	28	0	28	1	0	0	38	1022	0	0	0	0	0	Year 1
420	236	1	5	41	3.4	2	224	22	0	0		100	1	0	0	0	0	28	0	28	1	0	0	38.2	712	0	0	0	0	0	Year 1
421	237	0	5	38	2.81	6	1	10	0	0		25	1	0	0	0	1	0	1	21	1	1	1	36.8	7318	0	0	1	1	0	Year 1
422	237	0	5	38	2.81	3	18	14	0	0		51	1	0	0	0	1	0	0	15	1	0	1	36.8	7318	0	0	1	1	0	Year 1
423	237	0	5	38	2.81	3	29	7	0	0		87	1	0	0	0	1	0	1	18	1	0	0	36.6	7318	0	1	1	1	0	Year 1
424	237	0	5	38	2.81	2	40	21	0	0		114	1	0	0	0	1	0	1	25	1	0	0	37.6	7318	1	1	1	1	0	Year 1
425	237	0	5	38	2.81	3	86	5	0	0		79	1	0	0	0	1	0	0	28	1	0	0	37.7	7318	1	1	1	1	0	Year 2
426	237	0	5	38	2.81	2	97	1	0	0		111	1	0	0	0	1	0	0	28	1	0	0	38	7318	1	1	1	1	0	Year 2
427	237	0	5	38	2.81	1	134	4	0	0	2	42	0	0	0	0	1	0	0	23	1	0	0	38.1	7318	1	1	1	1	0	Year 2
428	237	0	5	38	2.81	3	146	4	0	0		128	1	0	0	0	1	0	0	16	1	0	0	37	7318	1	1	1	1	0	Year 2
429	237	0	5	38	2.81	2	157	22	0	0		76	1	0	0	0	1	0	1	18	1	0	0	38.8	7318	1	1	1	1	0	Year 2
430	237	0	5	38	2.81	2	229	15	0	0		38	1	0	0	0	1	0	0	28	1	0	0	38.6	7318	1	1	1	1	0	Year 2
431	238	0	3	29	1.16	2	0	22	0	0		128	1	0	0	0	1	25	0	28	1	1	0	36.9	1116	0	0	0	0	0	Year 1
432	238	0	3	29	1.16	2	8	5	0	0		97	1	0	0	0	0	28	0	28	1	0	0	37.1	1116	0	0	0	0	0	Year 1
433	239	0	0	35	1.98	2	19	17	0	0		24	1	0	0	0	0	28	0	28	1	0	0	37	2773	0	0	0	1	0	Year 1
434	240	0	0	37	2.66	3	0	13	0	0		24	1	0	0	0	1	0	0	22	1	0	0	36.5	1180	0	0	1	1	0	Year 1
435	240	0	0	37	2.66	2	16	4	0	0		207	1	0	0	0	1	0	0	28	1	0	0	37.4	1180	0	0	1	1	0	Year 1
436	240	0	0	37	2.66	2	39	1	0	0		66	1	0	1	1	1	17	0	28	1	0	0	37.2	1180	0	0	1	1	0	Year 1
437	241	0	5	35	3.2	2	47	23	0	0		113	1	0	0	0	0	28	0	28	1	0	0	37.9	2826	1	0	0	1	0	Year 1
438	242	0	3	37	3.15	4	101	22	0	0		91	1	0	0	0	1	0	0	28	0	0	0	38.5	2625	0	0	0	0	0	Year 1
439	242	0	3	37	3.15	4	104	20	0	0		49	1	0	0	0	1	0	0	28	0	0	0	37.9	2625	0	0	0	0	0	Year 1
440	243	0	5	34	3.12	3	0	0	0	0		132	1	0	0	0	0	18	0	25	0	0	0	37.3	1451	0	0	0	1	1	Year 1
441	244	0	0	36	2.32	2	9	5	0	0		61	1	0	0	0	0	28	0	28	1	0	0	37.5	1146	0	0	0	1	0	Year 1
442	244	0	0	36	2.32	3	14	11	0	0		47	1	0	0	0	0	28	0	28	1	0	0	38.2	1146	0	0	0	1	0	Year 1
443	245	1	5	34	2.44	6	0	8	0	0		97	0	0	0	0	0	15	0	28	1	1	0	37.1	865	0	0	0	0	0	Year 1
444	245	1	5	34	2.44	2	6	17	0	0		56	1	0	0	0	1	18	0	28	0	0	0	36.8	865	0	0	0	0	0	Year 1
445	245	1	5	34	2.44	3	11	3	0	0		115	1	0	0	0	1	23	0	28	1	0	0	38	865	0	0	0	0	0	Year 1
446	246	1	3	37	2.24	2	18	4	0	0		70	1	0	0	0	0	28	0	28	1	0	0	37.2	460	1	0	0	0	0	Year 1
447	247	1	5	36	2.78	2	55	14	0	0		123	1	0	0	0	1	26	0	28	0	0	0	38.4	623	0	0	0	0	0	Year 1
448	248	0	5	36	2.41	2	0	13	0	0		144	1	0	0	0	0	28	0	28	0	0	0	37.5	625	0	0	0	1	0	Year 1
449	249	0	0	39	3.57	2	0	15	0	0		51	1	0	0	0	1	0	1	25	1	1	0	37.7	1714	0	0	0	1	0	Year 1
450	249	0	0	39	3.57	2	6	4	0	0		76	1	0	0	0	1	0	0	28	1	1	0	37.3	1714	0	0	0	1	0	Year 1
451	249	0	0	39	3.57	1	17	9	1	1	1	76	1	0	0	0	1	9	0	28	1	0	0	37.4	1714	0	0	0	1	0	Year 1
452	250	1	0	29	1.53	1	12	14	1	1	1	61	1	0	0	0	0	5	0	28	1	0	0	36.7	6294	0	0	0	0	1	Year 1
453	250	1	0	29	1.53	1	48	21	1	1	1	152	1	0	0	0	1	2	0	26	1	0	0	37.1	6294	0	0	0	0	1	Year 1
454	250	1	0	29	1.53	3	67	7	0	0		158	1	0	0	0	1	3	0	28	1	0	0	37.3	6294	1	0	0	0	1	Year 2
455	250	1	0	29	1.53	2	78	15	0	0		88	1	0	0	0	1	0	0	28	1	0	0	38.9	6294	1	0	0	0	1	Year 2
456	250	1	0	29	1.53	2	109	0	0	0		47	1	0	0	0	1	0	0	28	1	0	0	37.4	6294	1	0	0	0	1	Year 2
457	250	1	0	29	1.53	2	118	9	0	0		147	1	0	0	0	1	0	0	28	1	0	0	36.9	6294	1	0	0	0	1	Year 2
458	251	1	0	34	3.29	2	68	23	0	0		56	1	0	0	0	0	28	0	28	1	0	0	37.2	834	0	0	0	0	0	Year 1
459	252	1	5	40	3.83	2	2	21	0	0		24	1	0	0	0	0	28	0	28	0	0	0	37.3	126	0	0	0	0	0	Year 1
460	253	0	5	38	3.18	2	12	3	0	0		149	1	0	0	0	0	28	0	28	1	0	0	38.2	139	0	0	0	0	0	Year 1
461	254	0	0	35	2.98	3	0	17	0	0		225	1	0	0	0	0	28	0	28	0	0	0	36.5	691	0	0	0	0	0	Year 1
462	255	1	0	31	2.3	2	10	6	0	0		114	1	0	0	0	1	11	0	28	1	0	0	38.2	7172	0	1	0	0	0	Year 1
463	255	1	0	31	2.3	1	60	9	1	4	1	44	0	0	0	0	1	0	0	28	1	0	0	37.3	7172	0	1	0	0	0	Year 2
464	255	1	0	31	2.3	3	102	17	0	0		58	1	0	0	0	1	0	0	27	1	0	0	37.1	7172	0	1	0	0	0	Year 2
465	255	1	0	31	2.3	3	133	19	0	0		63	1	0	0	0	1	8	0	28	1	0	0	36.9	7172	0	1	0	0	0	Year 2
466	255	1	0	31	2.3	3	155	2	0	0		91	1	0	0	0	0	17	0	28	1	0	0	37.3	7172	0	1	0	0	0	Year 2
467	255	1	0	31	2.3	1	214	17	1	1	1	54	1	0	0	0	1	0	0	28	1	0	0	37	7172	0	1	0	0	0	Year 2
468	255	1	0	31	2.3	3	287	6	0	0		54	1	0	0	1	1	8	0	28	1	0	0	36.7	7172	0	1	0	0	1	Year 2
469	256	0	5	37	3.91	6	1	18	0	0		60	0	0	0	0	1	15	1	24	1	1	0	37.4	292	0	0	0	1	0	Year 1
470	256	0	5	37	3.91	2	9	13	0	0		49	1	1	1	1	1	24	0	26	1	1	1	36.6	292	0	0	0	1	0	Year 1
471	257	0	5	34	1.79	2	4	18	0	0		189	1	0	0	0	0	28	0	28	0	0	0	36.7	388	0	0	0	0	0	Year 1
472	258	0	5	36	2.92	2	0	16	0	0		60	1	0	0	0	1	0	0	28	1	1	0	36.3	6906	0	0	0	1	0	Year 1
473	258	0	5	36	2.92	2	56	5	0	0		20	1	0	0	0	0	15	0	28	0	0	0	37.3	6906	0	0	0	1	0	Year 2
474	258	0	5	36	2.92	2	124	14	0	0		180	1	0	0	0	1	10	0	28	0	0	0	37.6	6906	0	0	0	1	0	Year 2
475	258	0	5	36	2.92	2	174	14	0	0		324	0	0	0	0	0	8	0	28	0	0	0	37.3	6906	0	1	0	1	0	Year 2
476	258	0	5	36	2.92	2	185	2	0	0		82	1	0	0	0	1	10	0	28	1	0	0	38.7	6906	0	1	0	1	0	Year 2
477	259	1	5	35	3.01	2	0	17	0	0		60	1	0	0	0	0	1	1	24	1	0	0	36.9	1420	0	0	0	1	0	Year 1
478	260	0	6	39	3.12	2	1	11	0	0		93	1	0	0	0	0	28	0	28	0	0	0	37.1	151	0	0	0	0	0	Year 1
479	261	1	5	39	3.49	2	7	8	0	0		54	1	0	0	0	1	22	0	28	1	1	0	37.4	1049	0	0	0	1	0	Year 1
480	262	0	0	31	0.91	2	69	1	0	0		75	1	0	0	0	1	0	0	28	0	0	0	37.1	3060	0	1	0	0	1	Year 1
481	262	0	0	31	0.91	2	75	8	0	0		176	1	0	0	0	1	0	0	28	0	0	0	37.9	3060	0	1	0	0	1	Year 1
482	262	0	0	31	0.91	6	88	6	0	0		220	1	0	0	0	1	0	0	28	0	0	0	38	3060	0	1	0	0	1	Year 1
483	262	0	0	31	0.91	4	151	20	0	0		90	1	0	0	0	1	14	0	28	0	0	0	38.9	3060	0	1	0	0	1	Year 2
484	263	1	5	36	5.19	1	28	4	1	3	1	140	1	0	0	0	0	23	0	28	1	0	0	38.4	1219	0	0	0	0	0	Year 1
485	264	1	0	26	0.99	3	0	7	0	0		178	1	0	0	0	1	0	0	28	1	1	0	37.2	4249	0	0	0	1	0	Year 1
486	264	1	0	26	0.99	3	26	5	0	0		58	1	0	0	0	1	18	0	28	1	0	0	37.7	4249	0	0	0	1	1	Year 1
487	264	1	0	26	0.99	2	50	13	0	0		54	1	0	0	0	1	0	0	28	0	0	0	36.9	4249	0	0	0	1	1	Year 2
488	264	1	0	26	0.99	6	74	23	0	0		242	1	0	0	0	1	16	0	28	0	0	0	37.2	4249	0	0	0	1	1	Year 2
489	264	1	0	26	0.99	2	86	23	0	0		167	0	0	0	0	0	28	0	28	0	0	0	37.1	4249	0	1	0	1	1	Year 2
490	265	0	0	26	0.77	2	72	6	0	0		99	1	0	0	0	0	20	0	28	0	0	0	36.9	2878	1	0	0	0	0	Year 1
491	266	1	3	31	2.35	3	11	5	0	0		105	0	0	0	0	0	28	0	28	1	0	0	37.5	1205	0	0	0	0	0	Year 1
492	267	1	0	37	3.06	3	2	8	0	0		165	0	0	0	0	0	26	0	28	0	0	0	36.8	437	0	0	0	1	0	Year 1
493	268	0	5	28	0.6	3	6	11	0	0		64	1	0	0	0	1	1	0	26	1	0	0	37.2	2380	0	0	0	0	0	Year 1
494	268	0	5	28	0.6	3	19	4	0	0		88	1	0	0	0	1	14	0	26	1	0	0	36.8	2380	0	0	0	0	0	Year 1
495	269	0	0	35	2.07	2	54	4	0	0		82	1	0	0	0	0	28	0	28	1	0	0	37.4	3420	0	0	0	1	0	Year 1
496	270	0	0	30	1.19	1	10	7	1	1	1	188	0	0	0	0	0	28	0	28	1	0	0	37	5303	0	0	0	1	0	Year 1
497	270	0	0	30	1.19	3	61	19	0	0		76	1	0	0	0	1	21	0	28	1	0	0	37.9	5303	0	0	0	1	0	Year 2
498	271	0	0	33	2.52	3	0	0	0	0		127	0	0	0	0	1	27	0	28	1	0	0	37.1	1165	0	0	0	1	0	Year 1
499	272	1	2	29	0.88	3	33	23	0	0		54	1	0	0	0	1	0	0	1	1	0	0	37.2	1561	1	0	1	0	0	Year 1
500	272	1	2	29	0.88	3	46	1	0	0		58	1	0	0	1	1	1	1	2	1	0	0	37.2	1561	1	0	1	0	0	Year 1
501	273	0	5	31	1.79	3	0	7	0	0		75	1	1	1	1	1	23	0	23	0	1	0	37.9	124	0	0	0	0	0	Year 1
502	274	0	3	36	2.18	2	16	16	0	0		90	1	0	0	0	0	28	0	28	1	0	0	38.4	1137	0	0	0	1	0	Year 1
503	275	1	3	27	0.99	2	43	6	0	0		106	1	0	0	0	1	13	0	28	0	0	0	37.2	3669	0	0	0	0	1	Year 1
504	275	1	3	27	0.99	2	91	7	0	0		75	1	0	0	0	1	0	0	28	0	0	0	37.6	3669	0	0	0	0	1	Year 2
505	276	1	5	34	3.83	2	87	6	0	0		122	1	0	0	0	0	28	0	28	1	0	0	36.8	3007	1	0	0	1	0	Year 1
506	277	0	5	37	3.37	3	0	14	0	0		29	1	0	0	0	1	0	0	26	1	1	0	37.5	1138	0	0	0	1	0	Year 1
507	277	0	5	37	3.37	3	19	3	0	0		104	1	0	0	0	1	0	0	18	1	1	1	36.5	1138	0	0	0	1	0	Year 1
508	277	0	5	37	3.37	3	31	3	0	0		51	1	0	0	0	1	12	0	17	1	1	1	36.7	1138	0	0	0	1	0	Year 1
509	277	0	5	37	3.37	3	35	7	0	0		95	0	0	1	1	1	16	1	17	1	1	0	37.8	1138	0	0	0	1	0	Year 2
510	278	1	5	36	2.01	5	19	19	0	0		88	1	0	0	0	0	21	0	28	1	0	0	37.2	1323	0	0	0	1	0	Year 1
511	278	1	5	36	2.01	3	25	8	0	0		150	1	0	0	0	0	21	0	28	1	0	0	37.2	1323	0	0	0	1	0	Year 1
512	279	0	5	35	2.64	3	7	9	0	0		175	1	0	0	0	1	19	0	28	1	0	0	37.6	1367	0	0	0	1	0	Year 1
513	280	1	5	25	0.48	3	66	9	0	0		85	0	0	0	0	1	0	0	22	1	0	0	37.2	1011	0	1	0	0	0	Year 1
514	280	1	5	25	0.48	3	67	6	0	0		85	0	0	0	0	1	0	0	22	1	0	0	37.4	1011	0	1	0	0	0	Year 1
515	280	1	5	25	0.48	2	92	13	0	0		51	1	0	1	1	1	18	0	28	1	0	0	37.3	1011	0	1	0	0	0	Year 1
516	281	1	0	33	3.01	2	0	18	0	0		11	0	0	0	0	0	11	0	20	0	0	0	36.6	1267	0	0	0	1	0	Year 1
517	281	1	0	33	3.01	2	7	11	0	0		45	0	0	0	0	1	15	1	26	1	1	0	37	1267	0	0	0	1	0	Year 1
518	282	1	3	23	0.71	2	36	7	0	0		78	1	0	0	0	1	0	0	28	0	0	0	37.4	4838	0	1	0	0	1	Year 1
519	282	1	3	23	0.71	5	69	2	0	0		58	1	0	0	0	1	16	0	28	0	0	0	37.7	4838	0	1	0	0	1	Year 2
520	283	1	0	28	1.73	3	0	11	0	0		47	1	0	0	0	1	20	0	28	1	0	0	36.9	1946	0	0	0	1	0	Year 1
521	283	1	0	28	1.73	2	52	7	0	0		47	1	0	0	0	0	26	0	28	0	0	0	37.1	1946	0	0	0	1	1	Year 2
522	284	1	0	24	0.71	1	134	9	0	0	2	87	1	0	0	0	1	22	0	28	0	0	0	37.2	925	0	1	0	0	0	Year 1
523	285	1	2	40	3.32	2	2	1	0	0		29	1	0	0	0	1	22	0	28	0	0	0	37	744	0	0	0	0	0	Year 1
524	286	1	0	37	2.01	3	11	14	0	0		101	1	0	1	1	1	18	0	28	1	0	0	36.9	484	0	0	0	0	0	Year 1
525	287	1	0	31	2.01	3	63	15	0	0		135	0	0	0	0	1	0	0	19	1	0	0	36.7	2660	1	1	1	1	0	Year 1
526	287	1	0	31	2.01	1	87	10	0	0	3	84	1	0	0	0	1	0	0	28	1	0	0	37.1	2660	1	1	1	1	0	Year 2
527	287	1	0	31	2.01	6	113	4	0	0		120	0	0	0	0	1	0	0	25	1	0	0	38.9	2660	1	1	1	1	0	Year 2
528	287	1	0	31	2.01	1	132	20	0	0	3	45	1	0	0	0	1	0	1	25	1	0	0	38.4	2660	1	1	1	1	0	Year 2
529	288	0	3	25	0.4	2	58	4	0	0		66	1	0	0	0	1	0	0	21	1	0	0	37.5	9715	0	0	0	0	1	Year 1
530	288	0	3	25	0.4	3	67	13	0	0		54	1	0	0	0	1	0	1	18	1	0	0	37.3	9715	0	0	0	0	1	Year 2
531	288	0	3	25	0.4	1	83	5	0	0	2	121	0	0	0	0	1	1	0	23	1	0	0	37.2	9715	0	0	0	0	1	Year 2
532	288	0	3	25	0.4	2	101	3	0	0		130	1	0	0	0	1	1	0	28	1	0	0	37.2	9715	1	0	0	0	1	Year 2
533	288	0	3	25	0.4	1	131	7	1	3	1	9	1	0	0	0	1	0	0	28	1	0	0	38.2	9715	1	0	0	0	1	Year 2
534	289	0	5	36	2.55	2	0	2	0	0		272	1	0	0	0	1	9	0	25	1	0	0	36.8	1574	0	0	0	1	0	Year 1
535	289	0	5	36	2.55	2	6	4	0	0		196	1	0	0	0	1	15	0	28	1	0	0	36.8	1574	0	0	0	1	0	Year 1
536	289	0	5	36	2.55	2	21	11	0	0		116	1	0	0	0	0	28	0	28	1	0	0	37.5	1574	0	0	0	1	0	Year 2
537	290	1	5	40	3.57	6	6	20	0	0		54	1	0	0	0	1	26	0	28	1	0	0	38.3	500	0	0	0	0	0	Year 1
538	291	1	0	28	0.62	2	180	17	0	0		87	1	0	0	0	1	9	0	28	0	0	0	39.7	2940	0	1	0	0	0	Year 1
539	291	1	0	28	0.62	2	200	3	0	0		58	1	0	0	0	1	0	0	28	1	0	0	39.4	2940	0	1	0	0	0	Year 2
540	292	1	0	30	1.64	2	0	13	0	0		232	1	1	1	1	1	24	0	28	0	0	0	36.3	75	0	0	0	1	0	Year 1
541	293	1	0	25	0.62	1	12	9	1	2	1	97	0	1	1	1	1	0	0	0	1	0	0	37	240	0	0	0	0	1	Year 1
542	294	0	3	34	1.7	6	47	8	0	0		125	1	0	0	0	1	4	0	28	1	0	0	38.2	2140	0	0	1	0	0	Year 1
543	295	1	3	40	2.81	2	14	4	0	0		47	1	0	0	0	1	18	0	28	1	1	1	36.8	2017	0	0	0	0	0	Year 2
544	295	1	3	40	2.81	2	37	1	0	0		35	1	0	0	0	0	28	0	28	0	0	0	37.4	2017	0	0	0	0	0	Year 2
545	296	1	5	33	1.22	2	20	5	0	0		70	1	0	0	0	0	28	0	28	0	0	0	37	3045	0	0	1	0	0	Year 1
546	296	1	5	33	1.22	2	46	17	0	0		143	1	0	0	0	0	28	0	28	0	0	0	36.8	3045	0	0	1	0	0	Year 2
547	296	1	5	33	1.22	6	105	14	0	0		63	1	0	0	0	0	28	0	28	1	0	0	39.3	3045	0	0	1	0	0	Year 2
548	297	1	0	39	4.05	1	10	4	1	1	1	49	1	0	0	0	0	22	0	28	1	0	0	38.3	835	0	0	0	1	0	Year 1
549	298	1	5	37	3.06	6	3	4	0	0		146	1	0	0	0	1	0	1	17	1	1	0	37.5	1784	0	0	0	1	0	Year 1
550	298	1	5	37	3.06	1	25	8	1	1	1	153	1	0	0	0	1	4	0	26	1	0	0	37.9	1784	0	0	0	1	0	Year 2
551	298	1	5	37	3.06	3	47	11	0	0		76	0	0	0	0	1	26	0	28	1	0	0	37.8	1784	0	0	0	1	0	Year 2
552	299	1	5	32	2.1	2	8	6	0	0		56	1	0	0	0	1	6	0	28	1	0	0	38.3	1529	0	0	1	0	0	Year 2
553	300	0	5	28	1.08	2	44	2	0	0		76	1	0	0	0	0	28	0	28	0	0	0	37.4	1541	0	0	0	0	0	Year 2
554	301	1	5	34	2.13	2	9	18	0	0		64	1	0	0	0	0	28	0	28	1	0	0	36.6	3189	0	0	0	0	0	Year 2
555	302	0	0	37	2.92	2	1	19	0	0		27	1	0	0	0	0	1	0	25	1	1	1	37.1	3168	0	0	1	1	0	Year 2
556	302	0	0	37	2.92	2	7	0	0	0		3	0	0	0	0	1	0	0	26	1	0	1	36.8	3168	0	0	1	1	0	Year 2
557	302	0	0	37	2.92	3	18	3	0	0		40	1	0	0	0	1	0	0	26	1	0	1	36.7	3168	0	0	1	1	0	Year 2
558	302	0	0	37	2.92	2	54	21	0	0		49	1	0	0	0	1	14	0	28	1	0	0	37.8	3168	0	0	1	1	0	Year 2
559	302	0	0	37	2.92	2	119	4	0	0		179	0	0	0	0	0	28	0	28	0	0	0	36.8	3168	0	0	1	1	0	Year 2
560	303	1	5	35	2.55	2	0	2	0	0		140	1	0	0	0	1	26	0	28	0	0	0	37.6	561	0	0	0	1	0	Year 2
561	304	1	0	30	1.28	2	34	0	0	0		119	1	0	0	0	1	21	0	25	1	0	0	36.9	980	0	0	1	0	1	Year 2
562	304	1	0	30	1.28	3	38	20	0	0		51	1	1	1	1	1	25	1	25	1	0	0	37.2	980	0	0	1	0	1	Year 2
563	305	1	3	32	2.01	2	79	3	0	0		88	1	0	0	0	0	11	0	28	0	0	0	36.6	7907	0	0	1	0	0	Year 2
564	305	1	3	32	2.01	2	90	8	0	0		85	1	0	0	0	1	0	0	28	0	0	0	36.6	7907	0	0	1	0	0	Year 2
565	305	1	3	32	2.01	6	96	4	0	0		148	1	0	0	0	1	0	0	28	0	0	0	38.4	7907	0	0	1	0	0	Year 2
566	305	1	3	32	2.01	2	121	11	0	0		166	1	0	0	0	1	24	0	28	0	0	0	38.4	7907	0	0	1	0	0	Year 2
567	305	1	3	32	2.01	2	126	14	0	0		70	1	0	0	0	0	28	0	28	0	0	0	38.9	7907	0	0	1	0	0	Year 2
568	305	1	3	32	2.01	2	229	17	0	0		58	1	0	0	0	0	1	0	28	1	0	0	38.3	7907	0	1	1	0	0	Year 2
569	305	1	3	32	2.01	2	235	8	0	0		101	1	0	0	0	1	0	0	28	1	0	0	38.6	7907	0	1	1	0	0	Year 2
570	306	1	5	39	4.03	2	0	17	0	0		161	1	0	0	0	0	28	0	28	0	0	0	37.8	66	0	0	0	0	0	Year 2
571	307	1	3	39	2.64	2	8	17	0	0		184	0	0	0	0	0	28	0	28	0	0	0	37.4	161	0	0	0	0	0	Year 2
572	308	1	0	34	2.61	2	16	12	0	0		124	1	0	0	0	1	0	1	11	1	1	1	36.8	2867	0	0	0	1	0	Year 2
573	308	1	0	34	2.61	2	22	4	0	0		73	1	0	0	0	1	0	1	13	1	0	0	36.6	2867	0	0	0	1	0	Year 2
574	309	0	3	28	0.88	2	18	19	0	0		82	1	0	0	0	0	4	0	26	1	0	0	38.2	2946	0	0	1	0	0	Year 2
575	309	0	3	28	0.88	2	31	0	0	0		91	1	0	0	0	1	8	0	26	1	0	0	37.8	2946	0	0	1	0	0	Year 2
576	309	0	3	28	0.88	2	66	18	0	0		73	1	0	0	0	0	28	0	28	0	0	0	36.4	2946	0	0	1	0	0	Year 2
577	309	0	3	28	0.88	2	76	9	0	0		58	1	0	0	0	0	28	0	28	0	0	0	37.4	2946	0	0	1	0	0	Year 2
578	310	1	0	28	0.85	3	36	16	0	0		130	0	0	0	0	1	11	0	28	0	0	0	37	2812	0	0	0	0	0	Year 2
579	310	1	0	28	0.85	2	51	8	0	0		51	0	0	0	0	1	26	0	28	1	0	0	37.6	2812	1	0	0	0	0	Year 2
580	311	1	5	29	1.59	2	178	11	0	0		73	1	0	0	0	1	15	0	28	1	0	0	39	1725	0	0	0	0	0	Year 2
581	311	1	5	29	1.59	1	200	2	1	1	1	79	1	0	0	0	0	28	0	28	1	0	0	39	1725	0	0	0	0	0	Year 2
582	312	1	3	22	0.57	1	21	20	1	5	1	73	1	0	0	0	1	3	0	28	1	0	0	37.1	3360	0	1	0	0	0	Year 2
583	312	1	3	22	0.57	1	49	11	0	0	2	61	1	0	0	0	1	0	0	28	1	0	0	37.4	3360	0	1	0	0	0	Year 2
584	312	1	3	22	0.57	6	64	1	0	0		79	1	0	0	0	1	0	0	28	0	0	0	37.2	3360	0	1	0	0	0	Year 2
585	312	1	3	22	0.57	2	124	5	0	0		61	1	0	0	0	0	28	0	28	0	0	0	38	3360	0	1	0	0	0	Year 2
586	313	0	5	28	1.9	3	30	7	0	0		82	1	0	0	0	1	17	0	28	1	0	0	37.1	2260	0	0	0	1	0	Year 2
587	313	0	5	28	1.9	2	50	14	0	0		150	1	0	0	0	0	28	0	28	1	0	0	37.3	2260	1	0	0	1	0	Year 2
588	313	0	5	28	1.9	3	54	6	0	0		76	1	0	0	0	0	28	0	28	1	0	0	37.3	2260	1	0	0	1	0	Year 2
589	314	0	5	37	4.37	1	65	4	1	2	1	51	1	0	0	0	0	28	0	28	1	0	0	38.9	1577	0	0	1	0	0	Year 2
590	315	0	3	39	3.69	6	41	11	0	0		248	1	0	0	0	0	28	0	28	0	0	0	36.9	1116	0	0	0	0	1	Year 2
591	316	0	3	28	1.11	2	1	20	0	0		166	1	0	0	0	0	28	0	28	1	0	0	36.8	1025	0	0	0	0	0	Year 2
592	317	1	3	25	0.88	2	30	2	0	0		45	1	0	0	0	0	28	0	28	0	0	0	37.4	883	0	0	0	0	1	Year 2
593	318	0	6	24	0.71	3	140	19	0	0		64	1	0	0	0	1	0	0	28	0	0	0	38	2490	0	1	0	0	0	Year 2
594	318	0	6	24	0.71	2	186	11	0	0		344	1	0	0	0	1	0	0	28	0	0	0	37.5	2490	1	1	0	0	0	Year 2
595	319	0	3	28	0.96	2	1	20	0	0		135	0	0	0	0	0	28	0	28	1	1	0	36.8	1025	0	0	0	0	0	Year 2
596	320	0	0	24	0.57	3	1	19	0	0		97	1	0	0	0	1	0	0	25	1	1	0	37.2	4505	0	0	0	0	0	Year 2
597	320	0	0	24	0.57	2	43	0	0	0		54	1	0	0	0	0	5	0	28	0	0	0	37.3	4505	0	0	0	0	1	Year 2
598	320	0	0	24	0.57	2	63	6	0	0		66	0	0	0	0	1	2	0	28	0	0	0	37.3	4505	0	1	0	0	1	Year 2
599	320	0	0	24	0.57	2	67	3	0	0		144	1	0	0	0	1	6	0	28	0	0	0	37	4505	0	1	0	0	1	Year 2
600	321	1	5	32	2.41	2	0	6	0	0		42	1	0	0	0	0	28	0	28	0	0	0	37.2	869	0	0	0	0	0	Year 2
601	322	1	0	39	3.26	2	0	2	0	0		235	1	0	0	0	1	0	0	20	0	0	0	37.6	3177	0	0	0	1	0	Year 2
602	322	1	0	39	3.26	2	11	1	0	0		42	1	0	0	0	1	0	1	25	1	0	0	38.4	3177	0	0	0	1	0	Year 2
603	322	1	0	39	3.26	1	49	13	0	0	2	61	1	0	0	0	0	28	0	28	0	0	0	37	3177	0	0	0	1	0	Year 2
604	323	0	3	33	2.35	2	0	18	0	0		29	1	0	0	0	0	28	0	28	0	0	0	36.5	331	0	0	0	0	0	Year 2
605	324	0	0	37	2.58	2	0	14	0	0		73	1	0	0	0	0	28	0	28	0	0	0	36.8	235	0	0	0	0	0	Year 2
606	325	1	0	39	3.06	1	90	19	1	1	1	29	1	0	0	0	0	28	0	28	1	0	0	38.1	5105	0	1	1	0	0	Year 2
607	325	1	0	39	3.06	2	124	9	0	0		76	1	0	0	0	1	26	0	28	0	0	0	39.9	5105	0	1	1	0	0	Year 2
608	325	1	0	39	3.06	2	153	23	0	0		81	1	0	0	0	0	28	0	28	0	0	0	37.8	5105	0	1	1	0	0	Year 2
609	326	1	3	41	3.91	2	1	20	0	0		45	0	0	0	0	0	28	0	28	0	0	0	36.8	91	0	0	0	0	0	Year 2
610	327	0	3	30	1.16	1	94	20	1	1	1	84	1	0	0	0	1	0	0	28	0	0	0	38.1	4049	0	0	0	0	0	Year 2
611	327	0	3	30	1.16	2	115	5	0	0		126	1	0	0	0	1	0	0	28	1	0	0	38.7	4049	0	0	0	0	0	Year 2
612	328	1	5	37	2.89	2	14	2	0	0		38	1	0	0	0	0	22	0	28	0	0	0	37.6	3484	0	0	0	0	0	Year 2
613	329	1	3	25	0.82	6	54	11	0	0		105	1	0	0	0	0	28	0	28	0	0	0	37	1241	0	0	0	0	0	Year 2
614	330	1	6	38	3.57	2	0	2	0	0		47	1	0	0	0	0	28	0	28	1	0	0	36.8	7	0	0	0	0	0	Year 2
615	331	0	0	35	1.87	2	9	11	0	0		60	1	0	0	0	1	26	0	28	1	0	0	38.2	1898	0	0	0	1	0	Year 2
616	331	0	0	35	1.87	3	35	13	0	0		159	1	0	0	0	0	28	0	28	0	0	0	37.2	1898	0	0	0	1	0	Year 2
617	332	0	5	40	2.35	5	130	13	0	0		51	1	0	0	0	0	28	0	28	1	0	0	38.8	1126	0	0	0	0	0	Year 2
618	333	1	5	26	0.88	2	64	8	0	0		143	1	0	0	0	1	0	0	28	0	0	0	37	3962	0	0	0	0	0	Year 2
619	333	1	5	26	0.88	3	71	19	0	0		56	1	0	0	0	1	0	0	28	0	0	0	37.6	3962	0	1	0	0	0	Year 2
620	334	1	5	38	5.95	2	14	4	0	0		131	1	0	0	0	1	16	0	28	1	0	0	37.7	761	0	0	0	0	0	Year 2
621	335	0	3	34	1.84	2	0	12	0	0		40	1	0	0	0	0	28	0	28	0	0	0	36.6	98	0	0	0	0	0	Year 2
622	336	0	3	34	1.64	2	0	12	0	0		49	1	0	0	0	0	28	0	28	0	0	0	36.6	97	0	0	0	0	0	Year 2
623	337	1	3	31	1.5	2	0	18	0	0		96	1	0	0	0	0	28	0	28	0	0	0	36.6	1092	0	0	0	0	0	Year 2
624	338	0	5	33	1.98	1	24	3	0	0	2	49	1	0	0	0	0	28	0	28	1	0	0	36.5	1102	0	0	0	0	0	Year 2
625	339	0	3	31	1.59	2	1	19	0	0		5	0	0	0	0	0	24	0	28	0	0	0	36.9	800	0	0	0	0	0	Year 2
626	340	1	3	31	1.93	2	0	18	0	0		106	1	0	0	0	1	6	0	20	0	1	0	37.5	1687	0	0	0	1	0	Year 2
627	340	1	3	31	1.93	6	7	2	0	0		76	1	0	0	0	1	13	1	26	1	1	0	36.9	1687	0	0	0	1	0	Year 2
628	340	1	3	31	1.93	1	12	18	1	1	1	72	0	0	0	0	1	17	0	28	1	1	0	36.9	1687	0	0	0	1	0	Year 2
629	340	1	3	31	1.93	2	21	19	0	0		67	1	0	0	0	1	27	0	28	1	0	0	38.6	1687	0	0	0	1	0	Year 2
630	340	1	3	31	1.93	2	29	17	0	0		70	1	0	0	0	0	28	0	28	1	0	0	37.8	1687	0	0	0	1	0	Year 2
631	341	1	5	33	2.21	3	0	12	0	0		79	1	0	0	0	1	17	0	28	0	0	0	37.3	4749	0	0	0	1	0	Year 2
632	341	1	5	33	2.21	2	11	9	0	0		66	1	0	0	0	1	20	0	28	1	0	0	37.3	4749	1	0	0	1	0	Year 2
633	341	1	5	33	2.21	2	129	9	0	0		155	1	0	0	0	0	28	0	28	1	0	0	38.6	4749	1	0	0	1	0	Year 2
634	342	1	3	33	3.77	2	0	9	0	0		247	0	0	0	0	1	24	0	28	0	1	0	36.7	480	0	0	0	0	0	Year 2
635	343	0	5	26	0.74	2	48	14	0	0		136	1	0	0	0	1	19	0	28	0	0	0	36.6	246	0	0	0	0	0	Year 2
636	344	0	0	29		2	65	1	0	0		146	1	0	0	0	1	16	0	28	0	0	0	37.2	906	0	0	0	0	0	Year 2
637	345	0	0	37	2.59	2	0	14	0	0		69	1	0	0	0	0	27	0	28	0	0	0	37.3	1076	0	0	0	1	0	Year 2
638	346	1	0	28	0.91	2	53	4	0	0		73	1	0	0	0	1	26	0	28	1	0	0	37.1	1083	0	0	0	0	0	Year 2
639	346	1	0	28	0.91	6	77	13	0	0		79	1	0	0	0	0	28	0	28	0	0	0	39.3	1083	0	0	0	0	1	Year 2
640	347	1	5	37	2.75	3	45	3	0	0		111	1	0	0	0	1	7	0	28	1	0	0	37.9	3820	1	0	0	1	0	Year 2
641	347	1	5	37	2.75	2	132	8	0	0		79	1	0	0	0	0	28	0	28	0	0	0	39.6	3820	1	1	0	1	1	Year 2
642	348	0	NI	30	3.03	2	0	18	0	0		78	1	1	1	1	0	27	0	27	0	0	0	35.5	2	0	0	0	0	0	Year 2
643	349	0	3	34	1.89	2	0	18	0	0		101	0	0	0	0	0	23	0	28	0	0	0	36.7	1413	0	0	0	1	0	Year 2
644	349	0	3	34	1.89	2	11	1	0	0		24	1	0	0	0	0	23	0	28	1	0	0	37.4	1413	0	0	0	1	0	Year 2
645	350	0	3	29	1.05	3	87	12	0	0		85	1	0	0	0	0	28	0	28	0	0	0	38.3	156	0	0	0	0	0	Year 2
646	351	0	5	38	3.32	2	13	11	0	0		14	0	0	0	0	1	22	0	28	1	0	1	36.7	834	0	0	0	0	0	Year 2
647	352	0	5	39	2.69	2	95	4	0	0		75	1	0	0	0	0	28	0	28	0	0	0	37.2	218	0	0	0	0	0	Year 2
648	353	1	5	36	2.52	3	17	13	0	0		58	1	0	0	0	0	25	0	28	1	0	0	37	3298	1	0	0	1	0	Year 2
649	354	1	3	25	0.74	1	80	22	0	0	2	54	1	0	0	0	1	0	0	28	0	0	0	38.1	5040	0	1	0	0	0	Year 2
650	354	1	3	25	0.74	1	104	16	0	0	2	82	1	0	0	0	1	0	0	28	0	0	0	36.6	5040	0	1	0	0	0	Year 2
651	355	0	0	38	4.68	1	7	11	1	2	1	108	1	0	0	0	1	20	0	28	1	1	0	37.9	735	0	0	1	0	0	Year 2
652	356	1	3	30	0.94	1	33	16	1	1	1	70	1	0	0	0	1	15	0	28	0	0	0	37.3	3471	0	0	0	0	0	Year 2
653	356	1	3	30	0.94	2	146	17	0	0		58	1	0	0	0	0	28	0	28	0	0	0	38.2	3471	0	1	0	0	0	Year 2
654	357	1	0	24	0.62	2	50	12	0	0		194	0	0	0	0	1	0	0	20	0	0	0	36.6	5268	0	1	0	0	0	Year 2
655	357	1	0	24	0.62	6	53	11	0	0		47	1	0	0	0	1	0	0	20	1	0	0	37.4	5268	0	1	0	0	0	Year 2
656	357	1	0	24	0.62	3	69	19	0	0		72	1	0	0	0	1	0	1	25	1	0	0	37.3	5268	0	1	0	0	0	Year 2
657	357	1	0	24	0.62	2	91	11	0	0		85	1	0	0	0	1	6	0	28	1	0	0	38.2	5268	1	1	0	0	0	Year 2
658	357	1	0	24	0.62	2	155	9	0	0		56	1	0	0	0	1	0	0	28	1	0	0	37	5268	1	1	0	0	0	Year 2
659	357	1	0	24	0.62	1	178	4	1	1	1	45	1	0	0	0	1	0	0	28	1	0	0	38.1	5268	1	1	0	0	0	Year 2
660	357	1	0	24	0.62	6	187	11	0	0		58	1	0	0	0	1	0	0	28	1	0	0	39.1	5268	1	1	0	0	0	Year 2
661	357	1	0	24	0.62	2	205	5	0	0		45	1	0	0	0	1	0	0	28	1	0	0	38.7	5268	1	1	0	0	0	Year 2
662	357	1	0	24	0.62	6	210	18	0	0		67	1	0	0	0	1	0	0	28	1	0	0	37.5	5268	1	1	0	0	0	Year 2
663	357	1	0	24	0.62	2	224	13	0	0		38	1	0	0	0	1	0	0	24	1	0	0	37.9	5268	1	1	0	0	0	Year 2
664	357	1	0	24	0.62	2	239	11	0	0		53	1	0	0	0	1	0	0	16	1	0	0	36.6	5268	1	1	0	0	0	Year 2
665	357	1	0	24	0.62	2	245	3	0	0		56	1	0	0	0	1	3	1	14	1	0	0	38.1	5268	1	1	0	0	0	Year 2
666	357	1	0	24	0.62	3	250	13	0	0		20	1	0	0	0	1	8	1	17	1	0	0	36.5	5268	1	1	0	0	0	Year 2
667	357	1	0	24	0.62	1	268	8	1	1	1	61	1	1	1	1	1	0	1	0	1	0	0	36.6	5268	1	1	0	0	0	Year 2
668	358	0	0	38	3.32	2	14	11	0	0		45	1	0	0	0	1	0	0	28	1	1	1	36.6	3841	0	0	0	1	0	Year 2
669	358	0	0	38	3.32	2	38	5	0	0		72	1	0	0	0	1	0	0	28	1	0	0	38.5	3841	0	0	0	1	0	Year 2
670	358	0	0	38	3.32	4	51	17	0	0		54	1	0	0	0	1	0	0	28	1	0	0	37.3	3841	0	0	0	1	0	Year 2
671	358	0	0	38	3.32	2	58	20	0	0		73	1	0	0	0	1	3	0	28	1	0	0	37.1	3841	0	0	0	1	0	Year 2
672	358	0	0	38	3.32	2	89	1	0	0		40	1	0	0	0	1	0	0	28	1	0	0	37.5	3841	0	0	0	1	0	Year 2
673	358	0	0	38	3.32	2	102	10	0	0		76	1	0	0	0	1	0	0	28	1	0	0	38.2	3841	0	0	0	1	0	Year 2
674	358	0	0	38	3.32	2	157	8	0	0		61	1	0	0	0	1	24	0	28	0	0	0	36.8	3841	0	1	0	1	0	Year 2
675	359	0	3	24	0.65	2	52	4	0	0		142	1	0	0	0	0	28	0	28	1	0	0	36.6	1963	0	0	0	0	1	Year 2
676	360	1	3	37	3.37	2	9	8	0	0		54	1	0	0	0	1	24	0	28	1	0	0	38.3	701	0	0	0	0	0	Year 2
677	361	1	5	35	3.66	2	1	19	0	0		262	1	0	0	0	0	28	0	28	1	0	0	37.8	288	0	0	0	0	0	Year 2
678	362	1	0	38	2.9	2	16	20	0	0		58	1	0	0	0	1	19	0	28	0	0	0	38.1	2733	0	0	0	0	0	Year 2
679	362	1	0	38	2.9	2	82	17	0	0		67	1	0	0	0	0	28	0	28	0	0	0	38.1	2733	0	0	0	0	0	Year 2
680	363	1	5	37	2.29	2	8	22	0	0		49	1	0	0	0	0	24	0	28	1	0	0	37.6	1217	0	0	0	1	0	Year 2
681	364	1	2	35	2.27	3	0	2	0	0		42	0	0	0	0	0	28	0	28	0	0	0	37.3	881	0	0	0	1	0	Year 2
682	365	1	5	35	4	6	14	12	0	0		61	1	0	0	0	1	18	0	28	0	0	0	37.3	1580	0	0	1	0	0	Year 2
683	366	0	0	37	3.2	3	7	3	0	0		24	1	0	0	0	1	0	0	27	1	1	1	36.4	7620	0	0	1	1	0	Year 2
684	366	0	0	37	3.2	1	23	9	1	1	1	64	1	0	0	0	1	2	0	28	1	0	0	37.8	7620	0	0	1	1	0	Year 2
685	366	0	0	37	3.2	3	36	16	0	0		58	1	0	0	0	1	3	0	28	0	0	0	36.7	7620	0	0	1	1	0	Year 2
686	366	0	0	37	3.2	2	51	21	0	0		104	1	0	0	0	1	8	0	28	1	0	0	38.5	7620	0	0	1	1	0	Year 2
687	366	0	0	37	3.2	6	60	4	0	0		67	1	0	0	0	1	16	0	28	1	0	0	37.2	7620	0	0	1	1	0	Year 2
688	366	0	0	37	3.2	6	133	5	0	0		69	0	0	0	0	1	0	0	28	0	0	0	38.2	7620	0	0	1	1	0	Year 2
689	366	0	0	37	3.2	2	150	10	0	0		42	1	0	0	0	1	0	0	28	1	0	0	37	7620	0	0	1	1	0	Year 2
690	366	0	0	37	3.2	3	166	5	0	0		51	1	0	0	0	1	0	0	28	1	0	0	37.3	7620	0	1	1	1	0	Year 2
691	366	0	0	37	3.2	3	184	11	0	0		54	1	0	0	0	1	0	0	28	1	0	0	37.7	7620	0	1	1	1	0	Year 2
692	366	0	0	37	3.2	1	205	14	0	0	3	143	1	0	0	0	1	0	0	28	1	0	0	38.6	7620	1	1	1	1	0	Year 2
693	366	0	0	37	3.2	6	240	4	0	0		49	1	0	0	0	1	0	0	28	1	0	0	39	7620	1	1	1	1	0	Year 2
694	366	0	0	37	3.2	2	276	15	0	0		42	1	0	0	0	1	0	0	28	1	0	0	38.1	7620	1	1	1	1	0	Year 2
695	366	0	0	37	3.2	2	292	4	0	0		61	1	0	0	0	1	2	0	28	1	0	0	38.3	7620	1	1	1	1	0	Year 3
696	366	0	0	37	3.2	1	304	18	0	0	3	42	1	0	1	1	1	14	0	28	1	0	0	41.3	7620	1	1	1	1	0	Year 3
697	367	1	5	37	3.01	2	1	9	0	0		54	1	0	0	0	1	0	0	17	1	1	1	36.5	2183	0	0	0	1	0	Year 2
698	367	1	5	37	3.01	6	11	22	0	0		79	0	0	0	0	1	0	0	8	1	1	1	36.7	2183	0	0	0	1	0	Year 2
699	367	1	5	37	3.01	1	30	22	1	4	1	54	1	0	0	0	1	0	1	7	1	0	0	38	2183	0	0	0	1	0	Year 2
700	367	1	5	37	3.01	6	79	12	0	0		91	1	0	0	0	1	16	1	26	1	0	0	38	2183	0	0	0	1	0	Year 2
701	367	1	5	37	3.01	2	90	5	0	0		31	1	1	1	1	1	27	0	28	1	0	0	39.4	2183	0	0	0	1	0	Year 2
702	368	1	0	40	2.81	2	140	5	0	0		106	1	0	0	0	1	0	0	25	1	0	0	39.2	6620	0	1	1	1	0	Year 2
703	368	1	0	40	2.81	3	148	6	0	0		66	0	0	0	0	1	0	0	28	1	0	0	40	6620	0	1	1	1	0	Year 2
704	368	1	0	40	2.81	2	165	1	0	0		123	1	0	0	0	1	0	0	28	1	0	0	38.8	6620	0	1	1	1	0	Year 2
705	368	1	0	40	2.81	6	187	7	0	0		125	1	0	0	0	1	0	0	28	1	0	0	38.9	6620	0	1	1	1	0	Year 2
706	368	1	0	40	2.81	2	253	18	0	0		56	1	0	0	0	1	0	0	17	1	0	0	37.2	6620	0	1	1	1	0	Year 2
707	369	1	3	28	0.88	6	57	4	0	0		54	1	0	0	0	0	28	0	28	0	0	0	36.8	1127	0	0	0	0	0	Year 2
708	370	1	0	38	4.36	2	14	16	0	0		40	1	0	0	0	1	24	0	28	1	0	0	38.2	1015	0	0	0	1	0	Year 2
709	371	1	5	37	3.4	3	31	18	0	0		73	1	0	0	0	0	28	0	28	1	0	0	38.2	1565	0	0	0	1	0	Year 2
710	372	0	3	29	0.68	2	234	11	0	0		129	1	0	0	0	0	25	0	28	0	0	0	38	2422	0	1	0	0	0	Year 2
711	372	0	3	29	0.68	2	240	5	0	0		60	1	0	0	0	0	26	0	28	0	0	0	38.3	2422	0	1	0	0	0	Year 2
712	373	0	0	34	1.76	3	17	14	0	0		67	1	0	0	0	0	23	0	28	1	0	0	36.8	1837	0	0	0	1	0	Year 2
713	374	1	5	30	2.04	3	0	14	0	0		173	1	0	0	0	1	1	0	18	1	1	0	37.6	8005	0	0	1	0	0	Year 2
714	374	1	5	30	2.04	2	10	8	0	0		70	1	0	0	0	1	0	1	26	1	1	0	37.4	8005	0	0	1	0	0	Year 2
715	374	1	5	30	2.04	2	18	12	0	0		90	1	0	0	0	1	0	0	28	1	0	0	37.4	8005	0	0	1	0	0	Year 2
716	374	1	5	30	2.04	2	50	4	0	0		106	1	0	0	0	1	0	0	28	1	0	0	37	8005	0	1	1	0	0	Year 2
717	374	1	5	30	2.04	2	112	20	0	0		53	1	0	0	0	1	0	0	23	0	0	0	37.6	8005	0	1	1	0	0	Year 2
718	374	1	5	30	2.04	2	118	15	0	0		48	1	0	0	0	1	0	1	23	1	0	0	37.7	8005	0	1	1	0	0	Year 2
719	374	1	5	30	2.04	2	146	21	0	0		100	1	0	0	0	1	0	0	28	1	0	0	38	8005	0	1	1	0	0	Year 2
720	374	1	5	30	2.04	2	159	6	0	0		67	1	0	0	0	1	0	0	28	1	0	0	38	8005	0	1	1	0	0	Year 2
721	374	1	5	30	2.04	2	171	7	0	0		51	0	0	0	0	1	0	0	28	1	0	0	38.6	8005	0	1	1	0	0	Year 2
722	374	1	5	30	2.04	2	178	17	0	0		56	1	0	0	0	1	0	0	28	1	0	0	38.2	8005	0	1	1	0	0	Year 2
723	374	1	5	30	2.04	2	226	4	0	0		42	1	0	0	0	1	0	0	28	1	0	0	38.9	8005	0	1	1	0	0	Year 2
724	375	0	0	25	0.79	3	162	5	0	0		79	1	0	0	0	1	14	0	28	1	0	0	38.1	1755	0	1	0	0	1	Year 2
725	376	1	3	38	2.35	2	21	16	0	0		101	1	0	0	0	1	20	0	28	0	0	0	37	863	0	0	0	0	0	Year 2
726	377	0	3	34	2.1	2	218	21	0	0		82	1	0	0	0	0	27	0	28	0	0	0	36.4	6722	0	0	0	1	0	Year 2
727	378	0	5		1.19	3	0	21	0	0		120	0	0	0	0	1	0	0	22	1	0	0	37.2	4559	0	0	1	1	0	Year 2
728	378	0	5		1.19	2	21	3	0	0		142	1	0	0	0	1	0	0	28	1	0	0	37.4	4559	0	0	1	1	1	Year 2
729	378	0	5		1.19	3	26	3	0	0		61	1	0	0	0	1	0	0	28	1	0	0	37.9	4559	0	0	1	1	1	Year 2
730	378	0	5		1.19	3	62	4	0	0		149	1	0	0	0	1	0	0	28	1	0	0	37.2	4559	0	1	1	1	1	Year 2
731	378	0	5		1.19	4	123	15	0	0		91	1	0	0	0	1	0	0	23	1	0	0	39.2	4559	0	1	1	1	1	Year 2
732	378	0	5		1.19	2	133	8	0	0		64	1	0	0	0	1	0	0	20	1	0	0	37.9	4559	0	1	1	1	1	Year 2
733	378	0	5		1.19	2	173	7	0	0		67	1	0	0	1	1	11	1	21	1	0	0	37.6	4559	0	1	1	1	1	Year 2
734	379	0	5	24	0.75	3	0	10	0	0		29	1	0	0	0	1	9	0	19	1	1	0	36.8	2946	0	1	0	0	0	Year 2
735	379	0	5	24	0.75	3	9	23	0	0		81	1	0	0	0	1	5	1	23	1	0	0	37.2	2946	0	1	0	0	0	Year 2
736	379	0	5	24	0.75	6	23	18	0	0		97	1	0	0	0	0	1	0	27	1	0	0	36.5	2946	1	1	0	0	0	Year 2
737	379	0	5	24	0.75	2	32	7	0	0		58	1	0	0	0	1	0	0	28	1	0	0	36.9	2946	1	1	0	0	0	Year 2
738	379	0	5	24	0.75	2	41	7	0	0		102	1	0	0	0	1	0	0	28	1	0	0	37.3	2946	1	1	0	0	0	Year 2
739	379	0	5	24	0.75	3	60	6	0	0		44	0	0	0	0	1	9	0	28	1	0	0	37.5	2946	1	1	0	0	0	Year 2
740	380	0	5	34	1.48	3	0	9	0	0		8	1	0	0	0	1	25	0	28	0	0	0	37.2	3936	0	0	0	1	0	Year 2
741	380	0	5	34	1.48	2	70	13	0	0		26	1	0	0	0	1	25	0	28	1	0	0	37.6	3936	0	0	0	1	0	Year 2
742	380	0	5	34	1.48	2	87	15	0	0		45	1	0	0	0	0	28	0	28	1	0	0	36.8	3936	0	0	0	1	0	Year 2
743	380	0	5	34	1.48	1	110	14	1	1	1	97	1	0	0	0	0	28	0	28	1	0	0	39	3936	0	0	0	1	0	Year 2
744	381	1	5	27	0.91	2	141	6	0	0		99	1	0	0	0	1	16	0	28	1	0	0	38.8	1508	0	1	0	0	0	Year 2
745	382	1	3	39	2.92	2	15	4	0	0		26	1	0	0	0	1	20	0	28	1	1	1	37	706	0	0	0	0	0	Year 2
746	383	1	3	24	0.74	2	98	23	0	0		79	1	0	0	0	1	0	0	28	0	0	0	36.9	4219	0	1	0	0	0	Year 2
747	383	1	3	24	0.74	2	124	9	0	0		143	1	0	0	0	1	0	0	28	1	0	0	36.8	4219	0	1	0	0	0	Year 2
748	384	1	5	36	4.37	2	3	4	0	0		58	1	0	0	0	0	20	0	28	1	0	0	37.5	1162	0	0	0	0	0	Year 2
749	384	1	5	36	4.37	2	18	22	0	0		103	1	0	0	0	0	20	0	28	1	0	0	37.1	1162	0	0	0	0	0	Year 2
750	384	1	5	36	4.37	2	26	21	0	0		54	1	0	0	0	1	25	0	28	1	0	0	37.3	1162	0	0	0	0	0	Year 2
751	384	1	5	36	4.37	2	37	17	0	0		79	1	0	0	0	0	28	0	28	1	0	0	37.3	1162	0	0	0	0	0	Year 2
752	385	1	3	26	0.82	3	66	6	0	0		64	1	0	0	0	1	0	0	28	0	0	0	36.8	3811	0	1	0	0	0	Year 2
753	386	0	3	26	0.51	2	85	1	0	0		44	1	0	0	0	1	26	0	28	1	0	0	36.9	4900	0	1	0	0	0	Year 2
754	386	0	3	26	0.51	3	114	22	0	0		90	1	0	0	0	1	0	0	28	1	0	0	37.1	4900	0	1	0	0	0	Year 2
755	386	0	3	26	0.51	2	125	2	0	0		104	1	0	0	0	1	2	0	28	1	0	0	36.9	4900	0	1	0	0	0	Year 2
756	386	0	3	26	0.51	2	182	8	0	0		56	1	0	0	0	0	28	0	28	0	0	0	38.5	4900	0	1	0	0	0	Year 2
757	387	1	0	39	3.88	2	4	23	0	0		47	1	0	0	0	0	28	0	28	0	0	0	36.9	39	0	0	0	0	0	Year 2
758	388	1	5	36	1.7	2	8	19	0	0		45	1	0	0	0	0	22	0	28	1	0	0	37.1	1409	0	0	1	0	0	Year 2
759	388	1	5	36	1.7	6	23	20	0	0		106	1	0	0	0	0	20	0	28	0	0	0	37.2	1409	0	0	1	0	0	Year 2
760	389	0	5	28	0.99	1	12	10	1	1	1	102	1	1	1	1	1	0	1	0	1	0	0	37.8	288	0	0	1	0	0	Year 2
761	390	0	5	33	2.55	2	7	11	0	0		82	1	0	0	0	0	12	0	28	1	0	0	38.3	1052	0	0	1	0	0	Year 2
762	390	0	5	33	2.55	3	13	12	0	0		67	1	0	0	0	1	17	0	28	1	0	0	38.1	1052	0	0	1	0	0	Year 2
763	391	1	5	34	2.83	3	0	19	0	0		116	1	0	0	0	1	23	0	28	0	0	0	37	2440	0	0	0	1	0	Year 2
764	391	1	5	34	2.83	2	12	18	0	0		75	1	0	0	0	0	28	0	28	1	0	0	37.8	2440	0	0	0	1	0	Year 2
765	392	1	0	37	3.35	2	14	10	0	0		35	1	0	0	0	0	28	0	28	0	0	0	37.2	662	0	0	0	0	0	Year 2
766	393	0	6	25	0.45	3	64	17	0	0		69	1	0	0	0	1	0	0	28	0	0	0	36.8	1299	0	1	0	0	0	Year 2
767	393	0	6	25	0.45	3	85	8	0	0		73	1	0	0	0	1	0	0	21	1	0	0	37.2	1299	1	1	0	0	0	Year 2
768	393	0	6	25	0.45	1	106	9	1	1	1	49	1	1	1	1	1	0	0	0	1	0	0	37.7	1299	1	1	0	0	0	Year 2
769	394	0	5	39	3.18	2	29	19	0	0		56	1	0	0	0	0	28	0	28	0	0	0	37	143	0	0	0	0	0	Year 2
770	395	1	5	38	3.01	3	0	7	0	0		51	1	0	0	0	1	0	0	14	1	1	0	37.4	2211	0	0	0	1	0	Year 2
771	395	1	5	38	3.01	3	64	13	0	0		170	1	0	0	0	0	28	0	28	0	0	0	36.6	2211	0	0	0	1	0	Year 2
772	396	1	5	26	0.85	2	43	4	0	0		101	0	0	0	0	1	14	0	24	1	0	0	37.4	406	0	1	0	0	1	Year 2
773	396	1	5	26	0.85	2	50	22	0	0		82	1	0	0	0	1	21	0	24	1	0	0	37.1	406	0	1	0	0	1	Year 2
774	396	1	5	26	0.85	3	54	5	0	0		113	1	1	1	1	1	24	0	24	1	0	0	37.1	406	0	1	0	0	1	Year 2
775	397	0	5	31	1.01	2	0	0	0	0		502	0	0	0	0	1	19	0	26	1	0	0	37.4	2197	0	0	0	1	0	Year 2
776	397	0	5	31	1.01	2	12	6	0	0		42	1	0	0	0	0	28	0	28	1	0	0	37.1	2197	0	0	0	1	0	Year 2
777	398	1	5	34	1.6	2	0	9	0	0		151	0	0	0	0	1	24	0	28	1	0	0	37.1	964	0	0	0	1	0	Year 2
778	398	1	5	34	1.6	2	20	10	0	0		85	1	0	0	0	0	28	0	28	1	0	0	37.3	964	0	0	0	1	0	Year 2
779	399	1	5	36	2.94	2	0	14	0	0		210	1	0	0	0	0	28	0	28	0	0	0	37.5	860	0	0	0	1	0	Year 2
780	400	1	3	32	0.79	6	35	15	0	0		163	1	0	0	0	0	28	0	28	1	0	0	37	2590	1	0	0	0	0	Year 2
781	400	1	3	32	0.79	5	84	19	0	0		99	0	0	0	0	0	28	0	28	1	0	0	37.6	2590	1	0	0	0	0	Year 2
782	400	1	3	32	0.79	5	88	7	0	0		58	0	0	0	0	0	28	0	28	0	0	0	37.4	2590	1	0	0	0	0	Year 2
783	401	1	3	32	1.81	2	0	12	0	0		115	0	0	0	0	0	25	0	28	1	0	0	36.8	1031	0	0	0	1	0	Year 2
784	401	1	3	32	1.81	2	29	19	0	0		123	1	0	0	0	0	28	0	28	0	0	0	36.8	1031	0	0	0	1	0	Year 2
785	402	1	0	35	2.21	3	48	9	0	0		94	1	0	0	0	0	28	0	28	1	0	0	37.2	1942	0	0	0	1	0	Year 2
786	403	1	5	34	2.03	3	0	8	0	0		82	0	0	0	0	1	23	0	28	0	0	0	37.2	894	0	0	0	0	0	Year 2
787	404	1	5	39	3.23	2	1	14	0	0		17	1	0	0	0	1	11	1	16	1	1	0	38.1	802	0	0	0	1	0	Year 2
788	405	0	5	28	0.74	1	21	6	0	0	3	88	1	0	0	0	1	0	0	24	1	0	0	37.2	1582	0	0	0	0	0	Year 2
789	405	0	5	28	0.74	2	34	8	0	0		60	1	0	0	0	1	0	0	28	1	0	0	36.7	1582	0	0	0	0	0	Year 2
790	405	0	5	28	0.74	2	52	2	0	0		66	1	0	0	0	1	4	0	28	1	0	0	37.5	1582	0	0	0	0	0	Year 2
791	405	0	5	28	0.74	6	74	3	0	0		67	1	1	1	1	1	26	0	28	1	0	0	36.9	1582	0	0	0	0	0	Year 2
792	406	0	3	36	3.18	2	142	17	0	0		54	1	0	0	0	0	28	0	28	1	0	0	38.7	721	0	0	0	0	0	Year 2
793	407	0	0	24	0.85	2	152	17	0	0		36	1	0	0	0	1	0	0	28	1	0	0	36.9	2110	0	1	0	0	0	Year 2
794	407	0	0	24	0.85	4	168	13	0	0		38	1	0	0	0	1	17	0	28	1	0	0	36.8	2110	0	1	0	0	0	Year 2
795	408	0	0	37	2.5	3	10	11	0	0		96	0	0	0	0	0	28	0	28	1	0	0	37.2	906	0	0	0	1	0	Year 2
796	409	1	3	24	0.71	1	13	3	1	1	1	109	1	0	0	0	1	0	0	24	1	1	0	37.3	4480	0	0	0	0	1	Year 2
797	409	1	3	24	0.71	3	30	3	0	0		72	1	0	0	0	1	0	0	19	1	0	0	37.6	4480	1	0	0	0	1	Year 2
798	409	1	3	24	0.71	2	56	4	0	0		104	1	0	0	0	1	0	0	28	1	0	0	36.6	4480	1	0	0	0	1	Year 2
799	409	1	3	24	0.71	2	86	4	0	0		106	1	0	0	0	1	0	1	26	1	0	0	37.3	4480	1	0	0	0	1	Year 2
800	409	1	3	24	0.71	1	105	23	1	1	1	55	1	0	0	0	1	0	1	27	1	0	0	37.4	4480	1	0	0	0	1	Year 2
801	409	1	3	24	0.71	2	161	7	0	0		47	1	0	0	0	1	1	0	25	1	0	0	37.2	4480	1	1	0	0	1	Year 2
802	409	1	3	24	0.71	2	185	9	0	0		151	1	1	1	1	1	25	1	25	1	0	0	37.4	4480	1	1	0	0	1	Year 2
803	410	1	5	27	0.99	6	47	7	0	0		61	1	0	0	0	0	28	0	28	0	0	0	37.1	1531	0	0	0	0	0	Year 2
804	410	1	5	27	0.99	2	67	13	0	0		54	1	0	0	0	0	27	0	28	0	0	0	37.3	1531	0	0	0	0	0	Year 2
805	410	1	5	27	0.99	2	124	13	0	0		176	1	0	0	0	0	28	0	28	0	0	0	37	959	0	1	0	0	0	Year 2
806	411	1	5	32	2.64	2	0	3	0	0		82	1	0	0	0	1	0	0	28	1	0	0	37.4	3586	0	0	0	1	0	Year 2
807	411	1	5	32	2.64	2	8	19	0	0		79	1	0	0	0	1	7	0	28	1	0	0	38.1	3586	0	0	0	1	0	Year 2
808	411	1	5	32	2.64	2	35	5	0	0		38	1	0	0	0	0	6	0	28	1	0	0	37.3	3586	0	0	0	1	0	Year 2
809	411	1	5	32	2.64	2	71	14	0	0		38	1	0	0	0	0	9	0	28	0	0	0	37.4	3586	0	0	0	1	0	Year 2
810	411	1	5	32	2.64	2	83	21	0	0		40	1	0	0	0	1	12	0	28	1	0	0	37.6	3586	0	0	0	1	0	Year 2
811	411	1	5	32	2.64	3	89	0	0	0		54	1	0	0	0	1	18	0	28	1	0	0	37.2	3586	0	0	0	1	0	Year 2
812	412	0	5	37	1.98	3	18	3	0	0		211	0	0	0	0	0	28	0	28	1	0	0	36.8	2358	0	0	0	1	0	Year 2
813	412	0	5	37	1.98	3	52	4	0	0		106	1	0	0	0	0	28	0	28	1	0	0	38	2358	0	0	0	1	0	Year 2
814	413	1	5	39	3.06	6	1	21	0	0		79	1	0	0	0	0	28	0	26	0	0	0	37.1	373	0	0	0	0	0	Year 2
815	414	1	5	41	3.54	2	1	23	0	0		15	1	0	0	0	0	28	0	28	1	0	0	37	399	0	0	0	0	0	Year 2
816	415	0	0	37	3.2	2	2	10	0	0		85	1	0	0	0	0	27	0	28	0	0	0	38	9046	0	0	0	0	0	Year 2
817	415	0	0	37	3.2	2	42	22	0	0		60	1	0	0	0	0	28	0	28	0	0	0	37.4	9046	0	0	0	0	0	Year 2
818	415	0	0	37	3.2	1	54	2	1	2	1	29	1	0	0	0	0	28	0	28	1	0	0	38.8	9046	0	0	0	0	0	Year 2
819	415	0	0	37	3.2	3	68	13	0	0		33	1	0	0	0	0	28	0	28	1	0	0	37	9046	0	0	0	0	0	Year 2
820	415	0	0	37	3.2	2	107	8	0	0		47	1	0	0	0	0	28	0	28	1	0	0	37	9046	1	0	0	0	0	Year 2
821	416	1	5	39	2.55	2	24	20	0	0		51	1	0	0	0	0	28	0	28	0	0	0	37.7	139	0	0	0	0	0	Year 2
822	417	1	3	33	3.06	1	177	3	1	2	1	63	1	0	0	0	1	0	0	28	1	0	0	37.8	5522	1	1	1	0	0	Year 2
823	418	0	3	27	0.82	2	14	5	0	0		51	0	0	0	0	0	28	0	28	1	0	0	36.5	1403	0	0	0	0	0	Year 2
824	418	0	3	27	0.82	2	21	9	0	0		76	1	0	0	0	0	28	0	28	1	0	0	37	1403	0	0	0	0	0	Year 2
825	419	1	5	29	1.62	4	155	9	0	0		152	0	0	0	0	1	0	0	28	0	0	0	37.3	3453	0	1	0	0	0	Year 2
826	419	1	5	29	1.62	3	203	2	0	0		154	1	0	0	0	1	0	0	28	1	0	0	38.1	3453	0	1	0	0	0	Year 2
827	419	1	5	29	1.62	2	244	9	0	0		93	1	0	0	0	1	0	0	28	1	0	0	39.6	3453	0	1	0	0	0	Year 2
828	419	1	5	29	1.62	2	290	12	0	0		67	1	0	0	0	1	19	0	28	1	0	0	37.1	3453	0	1	0	0	0	Year 2
829	420	0	5	38	2.9	2	0	14	0	0		209	1	0	0	0	0	7	1	18	0	0	0	37.4	2910	0	0	0	1	0	Year 2
830	420	0	5	38	2.9	2	4	19	0	0		36	1	0	0	0	0	2	0	21	1	0	1	37	2910	0	0	0	1	0	Year 2
831	420	0	5	38	2.9	2	9	3	0	0		38	1	0	0	0	1	0	1	23	1	0	1	37	2910	0	0	0	1	0	Year 2
832	420	0	5	38	2.9	2	24	18	0	0		93	1	0	0	0	1	0	0	25	1	0	1	36.2	2910	0	0	0	1	0	Year 2
833	420	0	5	38	2.9	2	38	11	0	0		54	1	0	0	0	1	10	1	25	1	0	0	37.5	2910	0	0	0	1	0	Year 2
834	420	0	5	38	2.9	3	67	11	0	0		57	1	0	0	0	0	28	0	28	1	0	0	37.2	2910	0	0	0	1	0	Year 2
835	421	0	5	35	1.95	2	0	6	0	0		104	1	0	0	0	1	22	0	28	1	0	0	36.7	1547	0	0	0	0	0	Year 2
836	421	0	5	35	1.95	2	15	22	0	0		94	1	0	0	0	1	26	0	28	1	0	0	37.4	1547	0	0	0	0	0	Year 2
837	422	0	5	38	3.39	2	0	23	0	0		31	1	0	0	0	1	26	0	28	1	1	0	37.2	225	0	0	0	0	0	Year 2
838	423	0	5	25	0.77	3	111	17	0	0		110	1	0	0	0	1	0	0	28	0	0	0	36.7	3432	0	1	0	0	0	Year 2
839	423	0	5	25	0.77	6	139	5	0	0		76	1	0	0	0	1	0	0	28	1	0	0	38.1	3432	0	1	0	0	0	Year 2
840	423	0	5	25	0.77	3	160	7	0	0		47	1	0	0	0	1	8	0	28	0	0	0	37.1	3432	0	1	0	0	0	Year 2
841	424	0	5	38	2.9	2	0	7	0	0		193	1	0	0	0	0	26	0	28	0	0	0	37.3	270	0	0	0	0	0	Year 2
842	425	1	5	24	0.51	2	44	9	0	0		70	1	0	0	0	1	3	0	28	0	0	0	37.4	3747	0	0	0	0	0	Year 2
843	426	1	5	37	2.44	2	56	23	0	0		61	1	0	0	0	1	25	0	28	1	0	0	38.2	1063	0	0	0	0	0	Year 2
844	427	1	0	39	3.2	2	8	4	0	0		61	1	0	0	0	0	28	0	28	1	0	0	38.1	424	0	0	0	0	0	Year 2
845	428	0	0	37	2.69	2	13	20	0	0		85	1	0	0	0	0	28	0	28	0	0	0	37	106	0	0	0	0	0	Year 2
846	429	1	3	25	0.65	2	128	5	0	0		42	1	0	0	0	1	0	0	28	1	0	0	37.1	3814	0	1	0	0	0	Year 2
847	429	1	3	25	0.65	1	135	0	1	1	1	60	1	0	0	0	1	0	0	28	1	0	0	37	3814	0	1	0	0	0	Year 2
848	429	1	3	25	0.65	2	156	18	0	0		64	1	0	0	0	1	0	0	28	1	0	0	38.4	3814	0	1	0	0	0	Year 2
849	429	1	3	25	0.65	2	194	10	0	0		120	1	0	0	0	1	0	0	28	1	0	0	36.5	3814	0	1	0	0	0	Year 2
850	430	1	5	38	3.86	2	0	10	0	0		166	1	1	1	1	0	28	0	28	0	0	0	37	144	0	0	0	0	0	Year 2
851	431	0	5	41	3.83	2	42	5	0	0		110	1	0	0	0	1	16	0	28	0	0	0	37.3	658	0	0	0	0	0	Year 2
852	432	1	0	38	4.05	1	50	15	0	0	2	108	1	0	0	0	1	13	0	28	1	0	0	38.1	1703	1	0	0	0	0	Year 2
853	433	1	5	30	1.56	1	53	17	1	3	1	36	1	0	0	0	0	19	0	28	1	0	0	37.1	1802	1	0	0	0	0	Year 2
854	433	1	5	30	1.56	3	77	4	0	0		125	0	0	0	0	1	14	0	28	1	0	0	37.4	1802	1	0	0	0	0	Year 2
855	434	1	5	30	1.22	1	117	5	1	2	1	58	1	0	0	0	1	0	0	28	1	0	0	38.9	1335	0	0	0	0	0	Year 2
856	434	1	5	30	1.22	1	141	3	0	0	3	49	1	0	0	0	1	0	0	28	1	0	0	36.5	1335	0	0	0	0	0	Year 2
857	434	1	5	30	1.22	4	158	12	0	0		42	1	0	0	0	1	16	0	28	1	0	0	36.8	1335	0	0	0	0	0	Year 2
858	435	0	0	37	2.28	2	0	8	0	0		91	1	0	0	1	1	7	0	28	1	1	0	36.8	505	0	0	0	0	0	Year 2
859	436	1	6	27	1.05	6	54	5	0	0		58	1	0	0	0	1	0	0	28	0	0	0	37	3924	0	1	0	0	0	Year 2
860	436	1	6	27	1.05	2	76	4	0	0		3	1	0	0	0	1	0	0	28	0	0	0	37.7	3924	0	1	0	0	0	Year 2
861	437	1	5	36		4	136	4	0	0		58	0	0	0	0	0	28	0	28	0	0	0	38.2	81	0	0	0	0	0	Year 2
862	438	0	5	38	3.46	2	8	4	0	0		174	1	0	0	0	0	28	0	28	0	0	0	38.6	501	0	0	0	1	0	Year 2
863	439	1	0	41	3.83	6	7	12	0	0		90	1	0	0	0	0	28	0	28	1	0	0	38.4	263	0	0	0	0	0	Year 2
864	440	1	3	28	0.96	3	70	23	0	0		53	1	0	0	0	1	0	0	28	0	0	0	38.2	4017	0	0	0	0	0	Year 2
865	440	1	3	28	0.96	1	81	13	0	0	2	63	1	0	0	0	1	2	0	28	0	0	0	38.1	4017	0	0	0	0	0	Year 2
866	441	1	5	39	3.41	2	22	12	0	0		53	1	0	0	0	1	0	0	28	1	0	0	37.5	3229	0	0	1	1	0	Year 2
867	441	1	5	39	3.41	4	37	5	0	0		61	0	0	0	0	1	3	0	28	1	0	0	37.5	3229	0	0	1	1	0	Year 2
868	441	1	5	39	3.41	2	43	13	0	0		42	1	0	0	0	1	9	0	28	1	0	0	38.5	3229	0	0	1	1	0	Year 2
869	441	1	5	39	3.41	3	50	4	0	0		29	0	0	0	0	1	11	0	28	1	0	0	37.5	3229	0	0	1	1	0	Year 2
870	441	1	5	39	3.41	1	71	4	0	0	2	99	1	0	0	0	1	2	0	28	0	0	0	39.1	3229	0	0	1	1	0	Year 2
871	441	1	5	39	3.41	2	80	23	0	0		58	1	0	0	0	1	0	0	28	1	0	0	38.2	3229	0	0	1	1	0	Year 2
872	441	1	5	39	3.41	4	94	19	0	0		60	1	0	0	0	1	0	0	28	1	0	0	39	3229	0	1	1	1	0	Year 2
873	441	1	5	39	3.41	2	98	12	0	0		49	1	0	0	0	1	0	0	28	1	0	0	38.9	3229	0	1	1	1	0	Year 2
874	441	1	5	39	3.41	2	105	11	0	0		51	1	0	0	0	1	0	0	27	1	0	0	38.4	3229	0	1	1	1	0	Year 2
875	441	1	5	39	3.41	2	110	11	0	0		70	1	0	0	0	1	3	0	25	1	0	0	39.2	3229	0	1	1	1	0	Year 2
876	441	1	5	39	3.41	2	118	4	0	0		38	1	0	0	0	1	11	0	25	1	0	0	39.7	3229	0	1	1	1	0	Year 2
877	441	1	5	39	3.41	2	128	6	0	0		22	1	0	0	0	1	21	0	25	1	0	0	37.2	3229	0	1	1	1	0	Year 2
878	441	1	5	39	3.41	2	131	10	0	0		103	1	1	1	1	1	24	0	25	1	0	0	37.6	3229	0	1	1	1	0	Year 2
879	442	1	3	27	0.96	2	0	10	0	0		61	0	0	0	0	0	9	0	28	0	0	0	37	2017	0	0	0	0	0	Year 2
880	442	1	3	27	0.96	2	11	14	0	0		64	1	0	0	0	1	19	0	28	1	0	0	37.1	2017	0	0	0	0	0	Year 2
881	443	0	0	26	1.11	1	9	2	1	1	1	91	1	0	0	0	1	0	0	28	1	0	0	37.2	2851	0	0	0	1	0	Year 2
882	443	0	0	26	1.11	2	22	19	0	0		60	1	0	0	0	1	1	0	28	1	0	0	37.1	2851	0	0	0	1	0	Year 2
883	444	1	3	27	1.02	2	0	11	0	0		61	1	0	0	0	1	0	0	28	1	1	0	37.2	10199	0	0	0	1	0	Year 2
884	444	1	3	27	1.02	2	30	13	0	0		36	1	0	0	0	1	0	0	28	0	0	0	36.8	10199	0	0	0	1	0	Year 2
885	444	1	3	27	1.02	2	42	13	0	0		47	1	0	0	0	1	0	0	28	1	0	0	37.2	10199	0	0	0	1	0	Year 2
886	444	1	3	27	1.02	4	48	13	0	0		72	1	0	0	0	1	0	0	28	0	0	0	37.4	10199	0	0	0	1	0	Year 2
887	444	1	3	27	1.02	2	89	4	0	0		155	1	0	0	0	1	0	0	28	0	0	0	37	10199	0	1	0	1	0	Year 2
888	444	1	3	27	1.02	3	97	15	0	0		60	1	0	0	0	1	0	0	28	1	0	0	38.6	10199	0	1	0	1	0	Year 2
889	444	1	3	27	1.02	2	122	5	0	0		40	1	0	0	0	1	0	0	28	1	0	0	37.5	10199	0	1	0	1	0	Year 2
890	444	1	3	27	1.02	6	209	5	0	0		124	1	0	0	0	0	28	0	28	0	0	0	38.3	10199	0	1	0	1	0	Year 3
891	445	0	3	25	0.74	1	32	5	1	1	1	73	1	0	0	0	1	7	0	28	1	0	0	36.7	3494	1	0	0	0	0	Year 2
892	445	0	3	25	0.74	1	71	2	1	3	1	27	1	0	0	0	1	16	0	28	1	0	0	37.6	3494	1	0	0	0	0	Year 2
893	446	1	0	39	2.81	1	9	4	0	0	3	56	1	0	0	0	0	28	0	28	1	0	0	37.9	611	0	0	1	1	0	Year 2
894	447	1	5	27	1.01	2	0	10	0	0		73	1	0	0	0	1	0	0	28	1	1	0	37.1	3386	0	0	0	0	0	Year 2
895	447	1	5	27	1.01	3	24	19	0	0		51	0	0	0	0	1	21	0	28	0	0	0	38	3386	1	0	0	0	0	Year 2
896	448	0	5	34	2.69	1	21	9	1	1	1	47	1	0	0	0	1	0	0	28	1	0	0	37.8	2708	0	0	0	0	0	Year 2
897	448	0	5	34	2.69	2	59	1	0	0		117	1	0	0	0	1	0	0	28	1	0	0	38.2	2708	0	1	0	0	0	Year 2
898	449	1	0	37	2.47	2	18	5	0	0		63	1	0	0	0	0	1	0	28	0	0	0	38.7	4270	0	0	1	0	0	Year 2
899	449	1	0	37	2.47	2	36	20	0	0		51	1	0	0	0	1	3	0	28	0	0	0	38.5	4270	0	0	1	0	0	Year 2
900	450	1	5	36	3.05	2	0	19	0	0		31	1	0	0	0	0	28	0	28	1	0	0	37.5	639	0	0	0	1	0	Year 2
901	451	1	5	40	3.69	6	115	4	0	0		73	0	0	0	0	1	24	0	28	0	0	0	38.8	338	0	0	0	0	0	Year 2
902	452	0	5	38	3.12	2	0	0	0	0		60	1	0	0	0	1	0	1	26	1	1	1	37.8	6542	0	0	1	1	0	Year 2
903	452	0	5	38	3.12	2	11	5	0	0		40	1	0	0	0	1	0	0	27	1	1	1	36.8	6542	0	0	1	1	0	Year 2
904	452	0	5	38	3.12	2	26	0	0	0		33	1	0	0	0	1	0	1	27	1	0	1	37.5	6542	0	0	1	1	0	Year 2
905	452	0	5	38	3.12	2	55	7	0	0		45	1	0	0	0	1	12	0	28	1	0	0	38.6	6542	0	0	1	1	0	Year 2
906	452	0	5	38	3.12	2	60	3	0	0		67	1	0	0	0	1	12	0	28	1	0	0	38.9	6542	0	0	1	1	0	Year 2
907	452	0	5	38	3.12	2	75	4	0	0		76	1	0	0	0	0	1	0	26	1	0	0	39.5	6542	0	1	1	1	1	Year 2
908	452	0	5	38	3.12	2	90	10	0	0		44	1	0	0	0	1	0	0	21	1	0	0	38.7	6542	0	1	1	1	1	Year 2
909	452	0	5	38	3.12	2	94	15	0	0		61	0	0	0	0	1	0	0	23	1	0	0	37.1	6542	0	1	1	1	1	Year 2
910	452	0	5	38	3.12	2	156	7	0	0		107	1	0	0	0	1	0	0	28	1	0	0	38.4	6542	0	1	1	1	1	Year 2
911	452	0	5	38	3.12	2	171	8	0	0		82	1	0	0	0	1	0	0	27	1	0	0	39.1	6542	0	1	1	1	1	Year 2
912	453	0	3	32	0.74	2	29	7	0	0		67	1	0	0	0	0	28	0	28	1	0	0	37	3215	0	0	0	0	0	Year 2
913	453	0	3	32	0.74	2	100	20	0	0		40	1	0	0	0	1	10	0	28	0	0	0	37.5	3215	0	0	0	0	0	Year 2
914	453	0	3	32	0.74	3	107	11	0	0		42	1	0	0	0	1	17	0	28	1	0	0	37.4	3215	0	0	0	0	0	Year 2
915	454	1	0	24	0.77	2	0	22	0	0		130	1	0	0	0	1	20	0	28	1	1	0	37	5407	0	1	0	0	0	Year 2
916	454	1	0	24	0.77	6	22	14	0	0		53	1	0	0	0	0	3	0	28	0	0	0	37.2	5407	0	1	0	0	0	Year 2
917	454	1	0	24	0.77	2	59	7	0	0		40	0	0	0	0	1	0	0	28	0	0	0	37.3	5407	0	1	0	0	1	Year 2
918	454	1	0	24	0.77	4	156	5	0	0		54	1	0	0	0	1	16	0	28	0	0	0	37	5407	0	1	0	0	1	Year 2
919	454	1	0	24	0.77	4	158	4	0	0		178	1	0	0	0	1	18	0	28	0	0	0	38.2	5407	0	1	0	0	1	Year 2
920	455	0	0	23	0.48	3	111	0	0	0		31	0	0	0	0	1	18	0	28	1	0	0	37.3	1843	1	0	0	0	1	Year 2
921	456	1	0	24	0.61	2	0	22	0	0		145	1	0	0	0	1	0	0	28	1	1	0	37	4601	0	1	0	0	0	Year 2
922	457	0	0	24	0.67	2	0	21	0	0		197	1	0	0	0	0	13	0	28	1	1	0	37.4	3567	0	1	0	0	0	Year 2
923	457	0	0	24	0.67	1	15	10	1	1	1	63	1	0	0	0	1	1	0	28	1	0	0	36.9	3567	0	1	0	0	0	Year 2
924	457	0	0	24	0.67	1	30	11	1	1	1	79	1	0	0	0	1	7	0	28	1	0	0	36.8	3567	0	1	0	0	0	Year 2
925	458	1	3	24	0.71	3	96	19	0	0		311	1	0	0	0	1	0	0	26	1	0	1	37.2	2282	0	1	0	0	0	Year 2
926	458	1	3	24	0.71	2	114	15	0	0		29	1	0	0	0	1	0	1	27	0	0	1	36.6	2282	0	1	0	0	1	Year 2
927	458	1	3	24	0.71	2	121	21	0	0		44	1	0	0	0	1	0	0	28	1	0	0	37.9	2282	0	1	0	0	1	Year 2
928	458	1	3	24	0.71	1	137	9	0	0	2	76	1	0	0	0	1	0	0	28	1	0	0	36.7	2282	0	1	0	0	1	Year 2
929	459	1	0	39		2	178	11	0	0		100	1	0	0	0	1	26	0	28	1	0	0	38.9	793	0	0	0	0	0	Year 2
930	460	0	0	38	3.29	3	1	1	0	0		36	1	0	0	0	1	0	1	27	1	1	1	37.1	2113	0	0	0	1	0	Year 2
931	460	0	0	38	3.29	2	23	5	0	0		13	1	0	0	0	1	17	0	28	1	0	0	37.1	2113	0	0	0	1	0	Year 2
932	461	1	3	37	3.36	2	0	17	0	0		36	1	0	0	0	1	0	0	28	1	1	0	37	1821	0	0	0	0	0	Year 2
933	462	1	0	34	3.12	6	27	5	0	0		105	1	0	0	0	1	12	0	28	0	0	0	37.4	4361	0	0	0	0	0	Year 2
934	463	1	5	36	2.91	3	0	10	0	0		53	0	0	0	0	0	26	0	28	1	1	0	37.1	457	0	0	0	1	0	Year 2
935	464	0	3	23	0.51	3	46	22	0	0		29	1	0	0	0	1	0	0	28	1	0	0	36.9	3171	1	0	1	0	1	Year 2
936	464	0	3	23	0.51	1	72	5	1	2	1	79	1	0	0	0	1	0	0	28	1	0	0	37	3171	1	0	1	0	1	Year 2
937	464	0	3	23	0.51	3	119	13	0	0		224	1	0	0	0	1	1	0	28	1	0	0	36.7	3171	1	1	1	0	1	Year 2
938	464	0	3	23	0.51	2	133	17	0	0		47	1	0	1	1	1	15	0	28	0	0	0	36.7	3171	1	1	1	0	1	Year 2
939	465	1	5	33	2.07	2	148	12	0	0		40	1	0	0	0	0	28	0	28	1	0	0	37	4227	0	0	0	0	0	Year 2
940	466	1	5	38	3.57	3	15	10	0	0		44	1	0	0	0	1	1	0	28	0	0	0	36.6	1248	0	0	0	0	0	Year 2
941	467	1	5	38	4.28	2	20	23	0	0		73	1	0	0	0	0	28	0	28	0	0	0	38.1	241	0	0	0	0	0	Year 2
942	468	1	5	36	2.78	2	0	0	0	0		49	1	0	0	0	1	10	0	27	1	0	0	37.2	709	0	0	0	1	0	Year 2
943	468	1	5	36	2.78	2	6	11	0	0		51	0	0	0	0	1	16	0	27	1	0	0	37.9	709	0	0	0	1	0	Year 2
944	469	0	5	39	2.72	6	67	18	0	0		134	0	0	0	0	0	28	0	28	0	0	0	38.3	2116	0	1	1	1	0	Year 2
945	470	1	3	24	0.62	3	63	11	0	0		70	1	0	0	0	1	0	0	28	1	0	0	36.9	9380	1	0	0	0	0	Year 2
946	470	1	3	24	0.62	6	87	10	0	0		49	1	0	0	0	1	0	0	28	1	0	0	38	9380	1	0	0	0	0	Year 2
947	470	1	3	24	0.62	1	116	0	0	0	2	56	1	0	0	0	1	0	0	28	1	0	0	37.3	9380	1	0	0	0	0	Year 2
948	470	1	3	24	0.62	2	167	10	0	0		27	0	0	0	0	1	16	0	28	1	0	0	36.4	9380	1	1	0	0	0	Year 2
949	471	1	3	23	0.6	3	24	23	0	0		53	1	0	0	0	1	0	1	25	1	0	0	38	7161	1	0	0	0	0	Year 2
950	471	1	3	23	0.6	1	34	18	1	1	1	26	1	0	0	0	1	0	0	27	1	0	0	36.6	7161	1	0	0	0	0	Year 2
951	471	1	3	23	0.6	2	53	20	0	0		31	1	0	0	0	1	0	0	28	1	0	0	37.8	7161	1	0	0	0	0	Year 2
952	471	1	3	23	0.6	5	70	5	0	0		147	1	0	0	0	1	3	0	28	1	0	0	37.3	7161	1	0	0	0	1	Year 2
953	472	1	0	37	2.95	2	4	5	0	0		212	0	0	0	0	1	0	0	24	1	0	0	37	7488	0	0	0	1	0	Year 2
954	472	1	0	37	2.95	3	11	15	0	0		76	1	0	0	0	1	0	0	23	1	0	0	37.7	7488	0	0	0	1	0	Year 2
955	472	1	0	37	2.95	3	31	0	0	0		31	1	0	0	0	1	0	0	27	0	0	0	38	7488	0	0	0	1	0	Year 2
956	472	1	0	37	2.95	6	38	5	0	0		96	0	0	0	0	1	0	0	28	1	0	0	38.2	7488	0	0	0	1	0	Year 2
957	472	1	0	37	2.95	2	59	5	0	0		67	1	0	0	0	1	6	0	28	1	0	0	38.1	7488	0	0	0	1	0	Year 2
958	472	1	0	37	2.95	2	68	7	0	0		82	1	0	0	0	1	14	0	28	0	0	0	38.1	7488	0	0	0	1	0	Year 2
959	472	1	0	37	2.95	6	104	17	0	0		44	1	0	0	0	1	0	0	28	1	0	0	38.2	7488	0	0	0	1	0	Year 2
960	472	1	0	37	2.95	3	118	6	0	0		73	1	0	0	0	1	0	0	28	1	0	0	38.9	7488	0	1	0	1	0	Year 2
961	472	1	0	37	2.95	4	172	10	0	0		70	1	0	0	0	1	0	0	28	1	0	0	38	7488	1	1	0	1	0	Year 3
962	472	1	0	37	2.95	2	177	18	0	0		61	1	0	0	0	1	0	0	28	1	0	0	38.2	7488	1	1	0	1	0	Year 3
963	472	1	0	37	2.95	6	229	13	0	0		100	0	0	0	0	1	0	0	28	1	0	0	38	7488	1	1	0	1	0	Year 3
964	473	0	5	34	1.8	2	16	13	0	0		76	1	0	0	0	0	28	0	28	1	0	0	38.3	1796	0	0	0	1	0	Year 2
965	474	0	3	35	2.29	2	0	19	0	0		33	1	0	0	0	0	28	0	28	1	0	0	37.2	472	0	0	0	0	0	Year 2
966	475	1	5	38	3.97	2	16	5	0	0		90	1	0	0	0	0	28	0	28	0	0	0	38.6	473	0	0	0	0	0	Year 2
967	476	1	3	34	3.01	2	14	5	0	0		73	0	0	0	0	0	28	0	28	1	0	0	37	2299	0	0	0	0	0	Year 2
968	477	1	5	41	3.57	6	4	17	0	0		97	1	0	0	0	0	28	0	28	0	0	0	36.5	234	0	0	0	0	0	Year 2
969	478	0	3	30	1.59	2	59	3	0	0		51	1	0	0	0	1	22	0	28	0	0	0	37	749	0	0	0	0	1	Year 2
970	479	0	2	34	1.59	2	15	13	0	0		73	1	0	0	0	0	28	0	28	1	0	0	36.5	1253	0	0	0	0	0	Year 2
971	480	1	0	28	0.62	2	95	18	0	0		73	0	0	0	0	1	0	0	22	0	0	0	35.8	3160	0	1	0	0	0	Year 2
972	480	1	0	28	0.62	3	152	3	0	0		64	1	0	0	0	0	28	0	28	0	0	0	39.4	3160	0	1	0	0	0	Year 2
973	481	0	6	33	1.7	6	145	1	0	0		173	1	0	0	0	0	28	0	28	0	0	0	38.7	4269	0	0	0	0	0	Year 2
974	482	0	0	26	0.65	2	130	18	0	0		64	1	0	0	0	1	0	0	28	1	0	0	36.5	3917	1	0	0	0	0	Year 2
975	482	0	0	26	0.65	1	216	5	1	2	1	221	1	0	0	0	1	0	0	28	1	0	0	36.8	3917	1	1	0	0	0	Year 2
976	482	0	0	26	0.65	2	236	1	0	0		61	1	0	0	0	1	0	0	28	1	0	0	38.1	3917	1	1	0	0	0	Year 2
977	482	0	0	26	0.65	1	241	17	1	1	1	72	1	0	0	0	1	0	0	28	1	0	0	38.5	3917	1	1	0	0	0	Year 2
978	482	0	0	26	0.65	1	263	1	1	6	1	35	1	0	0	1	1	0	0	28	1	0	0	38.4	3917	1	1	0	0	0	Year 2
979	483	0	5	35	2.2	2	0	19	0	0		42	1	0	0	0	0	28	0	28	0	0	0	37.1	2246	0	0	1	0	0	Year 2
980	483	0	5	35	2.2	3	27	10	0	0		167	1	0	0	0	0	28	0	28	0	0	0	37.6	2246	0	0	1	0	0	Year 2
981	484	1	0	37		3	0	3	0	0		58	1	0	0	0	1	2	1	24	1	1	0	39	640	0	0	0	1	0	Year 2
982	484	1	0	37		2	11	9	0	0		26	1	0	0	0	1	13	0	26	1	1	0	36.6	640	0	0	0	1	0	Year 2
983	484	1	0	37		1	17	1	1	6	1	56	1	0	1	1	1	19	1	26	1	1	1	39.9	640	0	0	0	1	0	Year 2
984	485	0	0	37	2.97	2	2	5	0	0		49	1	0	0	0	1	0	0	28	1	1	0	37.3	1615	0	0	0	0	0	Year 2
985	485	0	0	37	2.97	2	11	4	0	0		85	1	0	0	0	1	0	0	28	0	0	0	37.2	1615	0	0	0	0	1	Year 2
986	485	0	0	37	2.97	3	18	13	0	0		97	1	0	0	0	1	0	0	28	1	0	0	37.2	1615	0	0	0	0	1	Year 2
987	485	0	0	37	2.97	2	36	10	0	0		104	1	0	0	0	1	0	0	28	1	0	0	37.8	1615	0	0	0	0	1	Year 2
988	486	1	5	40	3.88	3	8	5	0	0		387	1	0	0	0	1	7	0	26	1	0	1	36.7	1034	0	0	0	0	0	Year 2
989	486	1	5	40	3.88	2	16	20	0	0		85	1	0	0	0	1	15	1	27	1	0	1	38.3	1034	0	0	0	0	0	Year 2
990	487	1	5	23	0.65	3	40	11	0	0		91	1	0	0	0	1	9	0	28	1	0	0	37.6	3714	1	0	0	0	0	Year 2
991	487	1	5	23	0.65	3	61	10	0	0		51	1	0	0	0	1	8	0	28	1	0	0	37.7	3714	1	0	0	0	0	Year 2
992	487	1	5	23	0.65	6	127	8	0	0		82	1	0	0	0	0	21	0	28	0	0	0	36.9	3714	1	1	0	0	0	Year 2
993	488	0	0	29	0.65	2	19	6	0	0		60	1	0	0	0	1	0	0	28	1	0	0	36.6	1149	0	0	1	0	0	Year 2
994	488	0	0	29	0.65	2	35	12	0	0		73	1	0	0	1	1	13	0	28	0	0	0	37	1149	0	0	1	0	0	Year 2
995	489	1	3	38	3.15	3	1	12	0	0		214	1	0	0	0	1	0	0	28	1	1	0	36.9	2932	0	1	0	1	0	Year 2
996	489	1	3	38	3.15	2	9	8	0	0		129	0	0	0	0	1	0	0	28	1	0	0	37	2932	0	1	0	1	0	Year 2
997	489	1	3	38	3.15	2	53	10	0	0		63	1	0	0	0	0	28	0	28	0	0	0	37.3	2932	0	1	0	1	0	Year 2
998	489	1	3	38	3.15	2	63	15	0	0		53	1	0	0	0	0	28	0	28	1	0	0	36.5	2932	0	1	0	1	0	Year 2
999	489	1	3	38	3.15	2	94	4	0	0		67	1	0	0	0	1	0	0	28	1	0	0	37.4	2932	0	1	0	1	0	Year 2
1000	489	1	3	38	3.15	4	116	18	0	0		38	1	1	1	1	1	20	0	28	1	0	0	37.9	2932	0	1	0	1	0	Year 2
1001	490	1	5	31	1.79	2	0	14	0	0		79	1	0	0	0	1	26	0	28	0	0	0	37.1	1606	0	0	0	0	0	Year 2
1002	491	0	5	34	1.45	2	0	18	0	0		97	1	0	0	0	0	28	0	28	0	0	0	36.9	1267	0	0	1	0	0	Year 2
1003	492	1	0	37	3.6	2	68	9	0	0		90	1	0	0	0	1	0	0	26	1	0	0	36.9	2992	0	0	0	1	0	Year 2
1004	493	1	5	32	1.93	1	55	15	1	1	1	177	0	0	0	0	0	28	0	28	1	0	0	37.7	2031	0	0	0	0	0	Year 2
1005	494	0	5	25	0.71	2	151	15	0	0		58	1	0	0	0	1	0	0	28	1	0	0	38.4	3427	0	1	0	0	0	Year 2
1006	494	0	5	25	0.71	2	156	11	0	0		70	1	0	0	0	1	0	0	28	1	0	0	37.8	3427	0	1	0	0	0	Year 2
1007	495	0	3	24	0.65	2	247	13	0	0		40	1	0	0	0	0	28	0	28	1	0	0	39.3	2786	0	1	0	1	0	Year 2
1008	496	1	3	37	3.2	1	6	21	1	1	1	31	1	0	0	0	0	28	0	28	1	0	0	37.6	534	0	0	0	1	0	Year 2
1009	497	1	0	24	0.62	2	114	11	0	0		24	1	0	0	0	0	28	0	28	1	0	0	37.8	2206	1	1	0	0	0	Year 2
1010	498	1	3	39	3.37	2	0	20	0	0		53	1	0	0	0	0	26	0	28	0	0	0	37.2	695	0	0	1	0	0	Year 2
1011	498	1	3	39	3.37	6	3	16	0	0		157	1	0	0	0	0	26	0	28	1	0	0	37.4	695	0	0	1	0	0	Year 2
1012	499	0	5	38	3.06	2	8	20	0	0		64	1	0	0	0	1	18	0	25	1	1	1	36.9	1419	0	0	1	0	0	Year 2
1013	499	0	5	38	3.06	2	16	21	0	0		7	1	0	0	0	1	23	1	27	1	1	0	37.2	1419	0	0	1	0	0	Year 2
1014	500	1	3	36	2.52	2	9	4	0	0		56	1	0	0	0	0	28	0	28	0	1	0	37.4	134	0	0	0	0	0	Year 2
1015	501	1	3	37	2.72	2	1	19	0	0		191	1	0	0	0	0	28	0	28	1	1	0	37.6	471	0	0	0	0	0	Year 2
1016	502	1	3	38	2.98	2	0	6	0	0		93	1	0	0	0	1	0	0	25	1	1	0	36.8	1104	0	0	1	0	0	Year 2
1017	502	1	3	38	2.98	3	38	2	0	0		88	1	0	1	1	1	20	0	26	1	0	0	37.9	1104	0	0	1	0	0	Year 2
1018	503	1	1	23	0.45	2	48	14	0	0		176	0	0	0	0	1	0	0	25	1	0	0	37.1	8324	1	0	1	0	1	Year 2
1019	503	1	1	23	0.45	2	52	5	0	0		42	1	0	0	0	1	0	0	27	1	0	0	37.1	8324	1	0	1	0	1	Year 2
1020	503	1	1	23	0.45	4	56	1	0	0		72	1	0	0	0	1	0	1	27	1	0	0	37.3	8324	1	0	1	0	1	Year 2
1021	503	1	1	23	0.45	3	86	2	0	0		101	1	0	0	0	1	1	0	28	1	0	0	37.7	8324	1	0	1	0	1	Year 2
1022	503	1	1	23	0.45	1	115	12	0	0	2	70	1	0	0	0	1	8	0	27	1	0	0	36.9	8324	1	0	1	0	1	Year 2
1023	503	1	1	23	0.45	1	212	2	1	2	1	119	1	0	0	0	0	28	0	28	1	0	0	37.8	8324	1	1	1	0	1	Year 3
1024	504	1	0	38	3.43	2	0	17	0	0		47	0	0	0	0	0	1	1	26	1	1	0	38	2793	0	0	0	1	0	Year 2
1025	504	1	0	38	3.43	2	11	4	0	0		60	1	0	0	0	1	0	0	28	1	1	1	36.6	2793	0	0	0	1	0	Year 2
1026	505	1	5	38	3.62	2	2	9	0	0		76	1	0	0	0	0	28	0	28	1	0	0	36.9	407	0	0	0	1	0	Year 2
1027	506	1	2	39	3	2	0	2	0	0		67	0	0	0	0	0	1	0	24	1	1	0	37	2505	0	0	0	1	0	Year 2
1028	506	1	2	39	3	3	7	4	0	0		88	1	0	0	0	1	0	0	26	1	1	1	36.8	2505	0	0	0	1	0	Year 2
1029	506	1	2	39	3	3	39	15	0	0		42	1	0	0	0	1	19	0	28	1	0	0	36.9	2505	0	0	0	1	0	Year 2
1030	506	1	2	39	3	2	71	5	0	0		81	1	0	0	0	0	28	0	28	1	0	0	38.1	2505	1	0	0	1	0	Year 2
1031	507	1	3	24	0.57	5	54	14	0	0		132	0	0	0	0	1	0	0	23	1	0	0	37.2	4487	0	0	0	0	0	Year 2
1032	507	1	3	24	0.57	2	74	21	0	0		151	1	0	0	0	1	0	0	28	1	0	0	37.5	4487	0	1	0	0	0	Year 2
1033	507	1	3	24	0.57	1	99	10	0	0	2	82	1	0	0	0	1	0	0	28	1	0	0	37.3	4487	0	1	0	0	0	Year 2
1034	507	1	3	24	0.57	2	129	15	0	0		42	1	0	0	0	1	12	0	28	1	0	0	38.1	4487	1	1	0	0	0	Year 2
1035	507	1	3	24	0.57	4	145	1	0	0		67	1	0	0	0	0	28	0	28	1	0	0	37.7	4487	1	1	0	0	0	Year 3
1036	508	0	3	24	0.51	2	112	18	0	0		40	1	0	0	0	1	0	0	28	0	0	0	37	4910	0	1	0	0	0	Year 2
1037	509	0	5	24	0.68	2	99	1	0	0		33	1	0	0	0	1	0	0	28	0	0	0	38.9	13224	0	1	1	0	1	Year 2
1038	509	0	5	24	0.68	2	105	3	0	0		248	1	0	0	0	1	0	0	28	0	0	0	38.6	13224	0	1	1	0	1	Year 2
1039	509	0	5	24	0.68	2	117	17	0	0		54	1	0	0	0	1	0	0	28	1	0	0	38.2	13224	0	1	1	0	1	Year 2
1040	509	0	5	24	0.68	4	173	7	0	0		69	1	0	0	0	1	0	1	0	1	0	0	37.8	13224	0	1	1	0	1	Year 2
1041	509	0	5	24	0.68	2	251	9	0	0		78	1	0	0	0	1	0	0	28	1	0	0	38.5	13224	0	1	1	0	1	Year 3
1042	510	0	0	34	2.81	3	6	3	0	0		97	1	0	0	0	0	28	0	28	1	0	0	37	1001	0	0	0	0	0	Year 2
1043	511	1	5	30	1.87	2	26	3	0	0		108	1	0	0	0	0	28	0	28	1	0	0	37	1605	0	0	0	1	0	Year 2
1044	512	0	3	37	2.98	2	1	10	0	0		44	1	0	0	0	0	28	0	28	0	0	0	37.1	99	0	0	0	0	0	Year 2
1045	513	0	5	25	0.79	2	35	20	0	0		58	1	0	0	0	1	15	0	28	1	0	0	38.3	915	0	0	0	0	0	Year 2
1046	513	0	5	25	0.79	3	41	5	0	0		64	1	0	0	0	1	21	0	28	1	0	0	36.8	915	0	1	0	0	1	Year 2
1047	514	1	0	32	1.39	2	278	4	0	0		56	1	0	0	0	1	0	0	28	0	0	0	37.1	7046	0	0	0	0	1	Year 2
1048	515	0	5	38	3.66	6	28	14	0	0		99	1	0	0	0	0	28	0	28	0	0	0	37.9	820	0	0	0	0	0	Year 2
1049	516	1	5	35	2.18	6	9	23	0	0		51	0	0	0	0	1	21	0	28	1	0	0	37	2315	0	0	1	1	0	Year 2
1050	516	1	5	35	2.18	1	13	4	0	0	3	42	0	0	0	0	1	23	0	28	1	0	0	37.4	2315	0	0	1	1	0	Year 2
1051	516	1	5	35	2.18	2	58	0	0	0		49	1	0	0	0	0	28	0	28	0	0	0	39	2315	0	0	1	1	0	Year 2
1052	517	0	3	28	1.02	3	54	16	0	0		31	1	0	0	0	1	0	0	28	1	0	0	37.3	7752	1	0	0	0	0	Year 2
1053	517	0	3	28	1.02	6	81	7	0	0		53	1	0	0	0	1	0	0	25	1	0	0	37.9	7752	1	0	0	0	0	Year 2
1054	517	0	3	28	1.02	3	99	16	0	0		70	0	0	0	0	1	0	0	25	1	0	0	36.8	7752	1	0	0	0	0	Year 2
1055	517	0	3	28	1.02	4	186	6	0	0		36	1	0	0	0	1	1	0	28	1	0	0	38.1	7752	1	1	0	0	0	Year 3
1056	517	0	3	28	1.02	1	220	21	1	1	1	33	1	0	0	0	1	0	0	28	1	0	0	38.4	7752	1	1	0	0	0	Year 3
1057	517	0	3	28	1.02	2	242	11	0	0		96	1	0	0	0	1	0	0	24	1	0	0	36.5	7752	1	1	0	0	0	Year 3
1058	517	0	3	28	1.02	2	250	3	0	0		58	1	0	0	0	1	0	0	24	1	0	0	38.1	7752	1	1	0	0	0	Year 3
1059	518	1	0	33	1.76	2	8	4	0	0		97	1	0	0	0	0	28	0	28	1	0	0	37.3	598	0	0	0	0	0	Year 2
1060	519	1	3	35	2.5	2	0	2	0	0		36	1	0	0	0	1	21	0	28	0	0	0	37	4677	0	0	0	1	0	Year 2
1061	519	1	3	35	2.5	2	138	11	0	0		56	1	0	0	0	0	28	0	28	1	0	0	38.2	4677	0	0	0	1	0	Year 3
1062	519	1	3	35	2.5	2	186	16	0	0		46	0	0	0	0	0	28	0	28	0	0	0	38.9	4677	0	0	0	1	0	Year 3
1063	520	1	5	37	2.23	2	3	13	0	0		145	1	0	0	0	0	28	0	28	0	0	0	36.1	241	0	0	0	0	1	Year 2
1064	521	0	3	34	1.98	2	130	16	0	0		35	1	0	0	0	0	28	0	28	1	0	0	39.3	1769	0	0	0	0	0	Year 2
1065	521	0	3	34	1.98	1	155	15	1	1	1	54	1	0	0	0	0	28	0	28	1	0	0	39.1	1769	0	0	0	0	0	Year 2
1066	522	0	3	38	2.75	2	22	4	0	0		54	1	0	0	0	0	28	0	28	0	0	0	37.5	224	0	0	0	0	0	Year 2
1067	523	1	0	40	3.91	6	55	0	0	0		143	1	0	0	0	1	23	0	28	1	0	0	38.2	904	1	0	0	0	0	Year 2
1068	524	1	3	26	1.16	4	181	19	0	0		36	1	0	0	0	1	0	0	28	0	0	0	38.7	4095	0	1	0	0	0	Year 2
1069	524	1	3	26	1.16	2	188	7	0	0		79	1	0	0	0	1	0	0	28	0	0	0	39.2	4095	0	1	0	0	0	Year 2
1070	524	1	3	26	1.16	2	211	3	0	0		35	1	0	0	0	1	0	0	28	0	0	0	40.8	4095	0	1	0	0	0	Year 2
1071	525	1	6	30	1.53	2	0	1	0	0		349	0	0	0	0	0	28	0	28	1	0	0	37.3	1376	0	0	0	0	0	Year 2
1072	526	1	5	37	3.46	2	4	8	0	0		127	1	0	0	0	0	28	0	28	0	0	0	36.8	145	0	0	0	0	0	Year 2
1073	527	1	1	31	0.96	3	31	1	0	0		85	1	0	0	0	0	28	0	28	1	0	0	37	2614	0	0	0	0	0	Year 2
1074	528	1	0	37	2.44	2	67	8	0	0		40	1	0	0	0	1	23	0	28	0	0	0	38.2	3332	0	0	0	0	0	Year 2
1075	528	1	0	37	2.44	2	108	18	0	0		82	1	0	0	0	1	21	0	28	0	0	0	36.4	3332	0	0	0	0	0	Year 2
1076	529	0	3	24	0.6	2	124	23	0	0		121	1	0	0	0	1	0	0	28	0	0	0	39	4097	0	1	0	0	0	Year 2
1077	530	0	5	34	1.87	2	119	10	0	0		286	1	0	0	0	0	17	0	28	1	0	0	37.6	2036	0	0	0	0	0	Year 2
1078	530	0	5	34	1.87	2	125	21	0	0		38	1	0	0	0	0	11	0	28	1	0	0	38.7	2036	0	0	0	0	0	Year 2
1079	530	0	5	34	1.87	2	132	2	0	0		29	1	0	0	0	0	4	0	28	1	0	0	36.8	2036	0	0	0	0	0	Year 2
1080	530	0	5	34	1.87	3	140	21	0	0		35	1	0	0	0	1	0	0	28	1	0	0	38.4	2036	0	0	0	0	0	Year 2
1081	530	0	5	34	1.87	2	159	23	0	0		47	1	0	1	1	1	19	0	28	1	0	0	38	2036	1	0	0	0	0	Year 2
1082	531	1	0	39	2.92	2	52	9	0	0		153	1	0	0	0	0	28	0	28	0	0	0	39.5	3511	0	0	0	0	0	Year 2
1083	532	1	0	40	4.25	2	4	11	0	0		115	1	0	0	0	0	28	0	28	0	0	0	36.7	70	0	0	0	0	0	Year 2
1084	533	1	3	38	3.18	2	12	4	0	0		73	1	0	0	0	1	0	0	24	1	1	1	36.7	1157	0	0	0	0	0	Year 2
1085	533	1	3	38	3.18	2	19	6	0	0		51	1	0	0	0	1	0	0	24	1	1	0	37.5	1157	0	0	0	0	0	Year 2
1086	533	1	3	38	3.18	3	28	12	0	0		144	1	0	0	0	1	5	1	24	1	0	0	37.4	1157	0	0	0	0	0	Year 2
1087	533	1	3	38	3.18	2	47	22	0	0		247	1	1	1	1	1	24	0	28	1	0	0	36.7	1157	1	0	0	0	0	Year 2
1088	534	0	5	31	1.56	2	0	16	0	0		201	1	0	0	0	0	23	0	28	1	0	0	37.3	1313	0	0	0	1	0	Year 2
1089	534	0	5	31	1.56	2	34	11	0	0		124	1	0	0	0	0	28	0	28	0	0	0	37.3	1313	0	0	0	1	0	Year 2
1090	535	0	5	33	1.98	2	0	22	0	0		90	0	0	0	0	0	28	0	28	0	0	0	36.6	734	0	0	0	0	0	Year 2
1091	536	1	0	39		2	7	5	0	0		60	1	0	0	0	1	0	0	22	1	1	1	36.9	7564	0	0	0	1	0	Year 2
1092	536	1	0	39		3	15	18	0	0		70	1	0	0	0	1	0	0	22	1	0	1	36.6	7564	0	0	0	1	0	Year 2
1093	536	1	0	39		2	26	19	0	0		91	1	0	0	0	1	0	0	23	1	0	1	36.5	7564	0	0	0	1	0	Year 2
1094	536	1	0	39		4	56	11	0	0		49	1	0	0	0	1	0	0	28	1	0	0	38.2	7564	0	0	0	1	0	Year 2
1095	536	1	0	39		2	86	4	0	0		42	1	0	0	0	1	0	0	28	1	0	0	37.5	7564	0	1	0	1	0	Year 3
1096	537	1	3	37	4.05	2	5	22	0	0		53	1	0	0	0	0	28	0	28	0	0	0	37.2	55	0	0	0	0	0	Year 2
1097	538	0	5	34	2.38	1	114	3	1	2	1	63	1	0	0	0	0	28	0	28	1	0	0	39	4351	1	0	0	1	0	Year 2
1098	539	1	5	38	3.23	3	15	1	0	0		69	1	0	0	0	0	23	0	28	1	0	0	37.2	1624	0	0	0	1	0	Year 2
1099	540	1	2	40	3.2	3	18	13	0	0		116	0	0	0	0	1	21	0	28	0	0	0	37.3	472	0	0	0	0	0	Year 2
1100	541	0	5	31	1.33	2	42	1	0	0		49	1	0	0	0	0	28	0	28	0	0	0	37	1947	0	0	0	1	1	Year 2
1101	541	0	5	31	1.33	2	69	10	0	0		76	1	0	0	0	0	28	0	28	0	0	0	37.4	1947	0	0	0	1	1	Year 2
1102	542	1	5	34	2.4	2	0	8	0	0		38	0	0	0	0	0	28	0	28	0	0	0	37	388	0	0	0	0	0	Year 2
1103	543	0	5	38	3.74	2	14	4	0	0		97	1	0	0	0	1	17	0	28	1	0	0	36.9	1075	0	0	0	0	0	Year 2
1104	544	1	3	38	4.05	2	0	6	0	0		190	1	0	0	0	0	28	0	28	1	0	0	37	106	0	0	0	0	0	Year 2
1105	545	1	0	34	1.5	3	18	14	0	0		36	1	0	0	0	0	28	0	28	1	0	0	37.3	889	0	0	0	0	0	Year 2
1106	546	0	5	37	3.6	2	0	10	0	0		56	1	0	0	0	1	26	0	28	1	1	0	37.5	99	0	0	0	0	0	Year 2
1107	547	1	5	39	3.8	2	0	16	0	0		31	1	0	0	0	0	28	0	28	0	0	0	36.7	23	0	0	0	0	0	Year 2
1108	548	0	3	39	3.46	3	0	23	0	0		36	1	0	0	0	0	28	0	28	0	0	0	37.3	177	0	0	0	0	0	Year 2
1109	549	0	5	36	1.3	2	10	9	0	0		183	1	0	0	0	0	28	0	28	0	0	0	36.8	212	0	0	0	0	0	Year 2
1110	549	0	5	36	1.3	4	76	16	0	0		94	1	0	0	0	0	25	0	28	0	0	0	37.6	3018	0	0	0	0	0	Year 3
1111	549	0	5	36	1.3	2	93	9	0	0		61	1	0	0	0	0	25	0	28	0	0	0	38.8	3018	0	1	0	0	0	Year 3
1112	550	1	5	27	0.96	2	13	4	0	0		67	1	0	0	0	1	0	1	14	1	0	0	37	1655	0	0	0	1	0	Year 2
1113	550	1	5	27	0.96	4	26	7	0	0		85	1	0	0	0	1	0	1	18	1	0	0	38.3	1655	0	1	0	1	1	Year 2
1114	550	1	5	27	0.96	4	50	3	0	0		84	1	0	0	0	1	9	0	23	1	0	0	38	1655	0	1	0	1	1	Year 2
1115	550	1	5	27	0.96	4	54	23	0	0		42	1	0	0	0	0	13	0	23	1	0	0	38	1655	0	1	0	1	1	Year 2
1116	550	1	5	27	0.96	4	62	6	0	0		64	1	1	1	1	1	20	0	23	1	0	0	37.1	1655	0	1	0	1	1	Year 3
1117	551	1	5	24	0.74	3	27	6	0	0		82	1	0	0	0	1	0	0	28	0	0	0	36.8	4022	0	0	0	0	0	Year 2
1118	552	0	5	30	1.5	2	0	20	0	0		157	0	0	0	0	0	28	0	28	1	0	0	36.9	8989	0	0	0	0	0	Year 2
1119	552	0	5	30	1.5	4	76	7	0	0		73	1	0	0	0	0	23	0	28	0	0	0	36.8	8989	0	0	0	0	0	Year 3
1120	553	0	5			2	80	6	0	0		147	1	0	0	0	0	28	0	28	1	0	0	37.3	1027	0	0	0	0	0	Year 2
1121	554	0	3	33		1	51	3	1	1	1	238	1	1	1	1	1	0	0	0	0	0	0	37.9	21	0	0	0	0	0	Year 2
1122	555	0	5	30	1.5	2	0	20	0	0		156	0	0	0	0	0	28	0	28	1	0	0	37.4	9183	0	0	0	0	0	Year 2
1123	555	0	5	30	1.5	4	76	7	0	0		79	1	0	0	0	0	28	0	28	0	0	0	36.9	9183	0	0	0	0	0	Year 3
1124	556	1	6	25	0.62	1	148	11	0	0	2	22	1	0	0	0	1	19	0	28	1	0	0	37.9	2147	0	1	1	0	0	Year 2
1125	557	0	3	26	0.77	3	110	7	0	0		73	0	0	0	0	1	0	0	28	0	0	0	37.1	5662	0	1	0	0	1	Year 2
1126	557	0	3	26	0.77	4	129	16	0	0		47	1	0	0	0	1	0	0	28	0	0	0	38.9	5662	0	1	0	0	1	Year 2
1127	557	0	3	26	0.77	6	288	1	0	0		110	1	0	0	0	1	0	0	28	1	0	0	38.2	5662	0	1	0	0	1	Year 3
1128	558	1	5	39	3.26	6	75	6	0	0		108	1	0	0	0	0	26	0	28	0	0	0	37.7	1959	0	0	0	0	0	Year 2
1129	559	0	5	39	2.32	2	52	17	0	0		64	1	0	0	0	1	16	0	28	0	0	0	38.2	1073	0	0	0	0	0	Year 2
1130	559	0	5	39	2.32	2	65	11	0	0		54	1	0	0	0	1	24	0	28	1	0	0	38.6	1073	0	0	0	0	0	Year 2
1131	560	0	3	24	0.65	3	38	7	0	0		67	1	0	0	0	1	0	1	22	1	0	0	37.4	5135	0	0	0	0	0	Year 2
1132	560	0	3	24	0.65	3	52	4	0	0		56	1	0	0	0	1	0	1	25	1	0	0	37.4	5135	1	0	0	0	0	Year 2
1133	560	0	3	24	0.65	4	69	17	0	0		63	1	0	0	0	1	0	0	28	1	0	0	36.6	5135	1	0	0	0	0	Year 2
1134	561	1	5	36	3	3	0	20	0	0		117	1	0	0	0	0	28	0	28	0	0	0	37	1290	0	0	0	1	0	Year 2
1135	561	1	5	36	3	2	16	6	0	0		56	1	0	0	0	0	28	0	28	1	0	0	37.4	1290	0	0	0	1	0	Year 2
1136	562	0	6	24	0.57	3	62	7	0	0		64	1	0	0	0	1	0	0	28	0	0	0	36.9	1277	0	0	0	0	0	Year 2
1137	562	0	6	24	0.57	6	84	1	0	0		35	1	0	0	0	1	0	0	12	1	0	0	37.7	1277	1	0	0	0	0	Year 2
1138	562	0	6	24	0.57	4	89	15	0	0		17	1	0	0	0	1	4	0	11	1	0	0	37.6	1277	1	0	0	0	0	Year 2
1139	562	0	6	24	0.57	6	103	8	0	0		151	1	0	1	1	1	18	1	18	1	0	0	37.2	1277	1	1	0	0	0	Year 3
1140	563	0	5	37	2.81	2	87	3	0	0		64	1	0	0	0	0	28	0	28	0	0	0	38.6	294	0	0	0	1	0	Year 2
1141	564	1	0	32	1.81	1	161	15	1	1	1	31	1	0	0	0	0	28	0	28	1	0	0	37.5	6090	0	0	0	1	0	Year 2
1142	564	1	0	32	1.81	1	182	13	1	2	1	45	1	0	0	0	0	28	0	28	1	0	0	38.6	6090	0	0	0	1	0	Year 2
1143	565	0	0	40	2.95	2	122	6	0	0		127	1	0	0	0	1	10	0	28	0	0	0	38.2	2268	0	1	0	0	0	Year 2
1144	565	0	0	40	2.95	2	126	6	0	0		82	0	0	0	0	1	14	0	28	0	0	0	38.5	2268	0	1	0	0	0	Year 2
1145	566	1	5	31	1.3	6	27	15	0	0		15	1	0	0	0	0	28	0	28	0	0	0	36.5	624	0	0	0	0	0	Year 2
1146	567	0	3	24	0.65	3	47	13	0	0		56	1	0	0	0	1	3	0	24	1	0	0	36.6	645	0	1	0	0	0	Year 2
1147	567	0	3	24	0.65	1	65	4	1	2	1	64	1	1	1	1	1	0	0	0	1	0	0	37.1	645	0	1	0	0	0	Year 2
1148	568	1	0	38	3.2	2	43	8	0	0		47	1	0	0	0	0	28	0	28	1	0	0	38	885	0	0	0	0	0	Year 2
1149	568	1	0	38	3.2	2	47	13	0	0		44	1	0	0	0	0	28	0	28	1	0	0	37.1	885	0	0	0	0	0	Year 2
1150	569	0	5	39	2.92	6	2	20	0	0		26	1	0	0	0	0	28	0	28	0	0	0	37.6	353	0	0	0	1	0	Year 2
1151	570	1	5	35	2.24	1	6	18	1	2	1	49	1	0	0	0	1	18	0	27	1	0	0	37.2	676	0	0	0	1	0	Year 2
1152	571	1	0	37	2.18	3	6	23	0	0		54	1	0	0	0	1	19	0	25	1	0	0	37.7	1795	0	0	0	0	0	Year 2
1153	572	1	3	29	0.51	3	35	4	0	0		40	0	0	0	0	1	0	0	26	1	0	0	37.2	4601	1	1	1	0	0	Year 2
1154	572	1	3	29	0.51	3	54	9	0	0		61	1	0	0	0	1	0	0	28	1	0	0	37.3	4601	1	1	1	0	1	Year 2
1155	572	1	3	29	0.51	3	164	22	0	0		50	1	0	0	0	0	1	0	28	1	0	0	37.1	4601	1	1	1	0	1	Year 3
1156	572	1	3	29	0.51	2	210	21	0	0		56	1	0	0	0	1	24	0	28	1	0	0	39.2	4601	1	1	1	0	1	Year 3
1157	573	1	5	35	1.47	2	30	0	0	0		44	1	0	0	0	1	0	0	28	1	0	0	36.9	6546	0	0	0	0	0	Year 2
1158	573	1	5	35	1.47	6	42	6	0	0		47	1	0	0	0	1	11	0	28	1	0	0	37.4	6546	0	0	0	0	0	Year 2
1159	573	1	5	35	1.47	1	53	3	1	1	1	45	1	0	0	0	1	22	0	28	1	0	0	38	6546	0	0	0	0	0	Year 3
1160	573	1	5	35	1.47	3	82	22	0	0		45	1	0	0	0	1	8	1	24	1	0	0	38	6546	0	0	0	0	0	Year 3
1161	573	1	5	35	1.47	3	97	8	0	0		35	1	0	0	0	1	23	0	28	1	0	0	38.3	6546	0	0	0	0	0	Year 3
1162	573	1	5	35	1.47	3	135	3	0	0		187	1	0	0	0	0	28	0	28	1	0	0	37.4	6546	0	0	0	0	0	Year 3
1163	574	1	6	28	1.02	2	212	19	0	0		56	1	0	0	0	1	0	0	28	1	0	0	38.4	3120	0	1	0	0	1	Year 2
1164	574	1	6	28	1.02	2	225	9	0	0		58	1	0	0	0	1	0	0	28	0	0	0	39.3	3120	0	1	0	0	1	Year 2
1165	574	1	6	28	1.02	2	253	18	0	0		54	1	0	0	0	1	0	0	28	1	0	0	38.5	3120	0	1	0	0	1	Year 3
1166	575	0	5	37	3.09	2	6	12	0	0		70	1	0	0	0	1	19	0	28	1	0	1	37.1	1112	0	0	0	1	0	Year 2
1167	576	0	0	24	0.82	2	207	13	0	0		79	1	0	0	0	1	0	0	28	0	0	0	37.4	5728	0	1	0	0	0	Year 2
1168	577	0	3	25	0.74	2	51	11	0	0		107	1	0	0	0	1	3	0	28	0	0	0	36.8	3742	0	0	0	0	0	Year 2
1169	577	0	3	25	0.74	6	80	3	0	0		56	1	0	0	0	1	0	0	28	0	0	0	37	3742	0	0	0	0	0	Year 2
1170	577	0	3	25	0.74	2	124	11	0	0		93	1	0	0	0	1	0	0	28	1	0	0	37.1	3742	0	1	0	0	0	Year 3
1171	578	0	5	36	4.02	3	3	15	0	0		88	1	0	0	0	0	28	0	28	1	0	0	38.5	385	0	0	0	0	0	Year 2
1172	579	1	0	35	2.78	1	65	4	0	0	3	24	1	0	0	0	1	15	0	28	1	0	0	37.5	1123	0	0	0	0	0	Year 2
1173	580	1	0	23	0.6	4	32	2	0	0		24	1	0	0	0	1	14	0	25	1	0	0	37	395	1	0	0	0	1	Year 2
1174	580	1	0	23	0.6	6	39	8	0	0		49	1	0	0	0	1	21	0	28	1	0	0	37.4	395	1	0	0	0	1	Year 2
1175	580	1	0	23	0.6	2	110	6	0	0		53	1	0	0	0	1	0	0	28	0	0	0	37.3	1659	1	1	0	0	1	Year 3
1176	580	1	0	23	0.6	3	115	4	0	0		75	1	0	0	0	1	0	0	28	1	0	0	37.2	1659	1	1	0	0	1	Year 3
1177	580	1	0	23	0.6	6	131	0	0	0		51	1	0	0	0	1	0	0	28	1	0	0	37.3	1659	1	1	0	0	1	Year 3
1178	580	1	0	23	0.6	6	145	15	0	0		58	1	0	0	0	1	0	0	28	0	0	0	38.1	1659	1	1	0	0	1	Year 3
1179	581	1	6	36	1.81	2	5	20	0	0		51	1	0	0	0	0	28	0	28	0	0	0	37.2	692	0	0	0	0	0	Year 2
1180	581	1	6	36	1.81	2	21	4	0	0		29	1	0	0	0	0	28	0	28	1	0	0	37.4	692	0	0	0	0	0	Year 3
1181	582	0	3	24	0.62	4	124	2	0	0		53	1	0	0	0	1	0	0	28	0	0	0	37.3	5409	0	1	0	0	0	Year 2
1182	582	0	3	24	0.62	3	232	11	0	0		47	1	0	0	0	1	0	0	28	1	0	0	39.3	5409	0	1	0	0	0	Year 3
1183	583	0	5	36	2.95	2	0	16	0	0		88	0	0	0	0	0	28	0	28	0	0	0	36.6	209	0	0	0	1	0	Year 2
1184	584	1	3	39		4	40	19	0	0		38	1	0	0	0	0	28	0	28	0	0	0	37.3	64	0	0	0	0	0	Year 2
1185	585	0	5	37	2.75	2	1	23	0	0		54	1	0	0	0	1	9	1	21	1	1	0	38.4	1058	0	0	0	1	0	Year 2
1186	586	1	0	23	0.68	1	123	1	0	0	2	51	1	0	0	0	1	0	0	26	0	0	0	37.2	2567	0	1	0	0	1	Year 2
1187	586	1	0	23	0.68	3	135	13	0	0		54	1	0	0	0	1	0	0	26	1	0	0	37.2	2567	0	1	0	0	1	Year 3
1188	586	1	0	23	0.68	1	158	4	1	1	1	38	1	0	0	0	1	0	0	28	1	0	0	38.2	2567	0	1	0	0	1	Year 3
1189	587	1	5	34	3.29	2	2	20	0	0		58	1	0	0	0	1	0	0	28	1	0	0	37	2389	0	0	0	0	0	Year 2
1190	587	1	5	34	3.29	2	7	22	0	0		56	1	0	0	0	1	0	0	28	1	0	0	37.7	2389	0	0	0	0	0	Year 3
1191	587	1	5	34	3.29	1	30	14	0	0	2	88	1	0	0	0	1	0	0	28	1	0	0	37	2389	0	0	0	0	0	Year 3
1192	588	0	0	33	2.21	2	0	3	0	0		131	1	0	0	0	1	9	0	28	1	1	0	37.1	1143	0	0	0	1	0	Year 3
1193	589	1	3	28	1.59	6	31	0	0	0		22	1	0	0	0	1	0	0	24	1	0	0	37.7	1277	0	0	0	0	0	Year 3
1194	589	1	3	28	1.59	2	41	4	0	0		182	1	0	0	0	1	7	0	21	1	0	0	37	1277	0	0	0	0	0	Year 3
1195	589	1	3	28	1.59	3	54	11	0	0		51	1	0	1	1	1	20	0	25	1	0	0	37.4	1277	0	0	0	0	0	Year 3
1196	590	1	0	26	0.68	6	108	5	0	0		56	1	0	0	0	1	23	0	28	0	0	0	39	204	0	1	0	0	0	Year 3
1197	591	0	0	36	2.66	2	0	16	0	0		155	1	0	0	0	1	18	0	19	1	1	0	35.8	720	0	0	0	0	0	Year 3
1198	592	0	5	37		2	18	5	0	0		49	1	0	0	0	0	28	0	28	0	0	0	37.4	1656	0	0	0	0	0	Year 3
1199	593	0	0	33	4.54	1	36	10	1	1	1	128	1	0	0	0	0	28	0	28	0	0	0	37.8	1002	0	0	0	0	0	Year 3
1200	594	1	0	38	3.37	2	13	8	0	0		45	1	0	0	0	1	10	0	28	0	0	0	37.2	1765	0	0	0	0	0	Year 3
1201	594	1	0	38	3.37	2	22	21	0	0		61	1	0	0	0	1	14	0	28	0	0	0	38.5	1765	0	0	0	0	0	Year 3
1202	594	1	0	38	3.37	4	36	12	0	0		103	1	0	0	0	1	18	0	28	0	0	0	37.9	1765	0	0	0	0	0	Year 3
1203	594	1	0	38	3.37	3	48	19	0	0		63	1	0	0	0	0	28	0	28	0	0	0	36.8	1765	0	0	0	0	0	Year 3
1204	594	1	0	38	3.37	2	63	6	0	0		85	1	0	0	0	0	28	0	28	1	0	0	37.1	1765	1	0	0	0	0	Year 3
1205	595	1	5	35	2.51	2	0	2	0	0		35	1	0	0	0	0	8	0	28	0	0	0	36.9	2386	0	0	0	1	0	Year 3
1206	595	1	5	35	2.51	1	43	20	1	1	1	54	1	0	0	0	1	0	0	28	1	0	0	38.5	2386	0	1	0	1	0	Year 3
1207	596	0	5	35	2.07	2	69	5	0	0		56	1	0	0	0	1	25	0	28	0	0	0	36.9	1796	0	0	0	0	0	Year 3
1208	597	1	5	36	2.83	2	6	5	0	0		29	1	0	0	0	0	28	0	28	0	0	0	37.6	136	0	0	0	0	0	Year 3
1209	598	0	0	27	0.62	2	98	23	0	0		56	1	0	0	0	1	6	0	28	1	0	0	37	549	0	1	0	0	1	Year 3
1210	599	1	0	40	3.6	2	85	10	0	0		85	1	0	0	0	0	28	0	28	0	0	0	36.9	781	1	0	1	0	0	Year 3
1211	600	1	0	35	2.18	2	0	10	0	0		103	1	0	0	0	1	1	0	8	0	1	0	37	2091	0	0	0	1	0	Year 3
1212	600	1	0	35	2.18	2	31	18	0	0		54	1	0	0	0	1	15	0	28	1	0	0	37.6	2091	0	0	0	1	0	Year 3
1213	600	1	0	35	2.18	1	36	6	1	1	1	36	1	0	0	0	1	21	0	28	1	0	0	38.2	2091	0	0	0	1	0	Year 3
1214	601	0	0	23	0.6	2	118	17	0	0		160	1	0	0	0	1	3	0	28	0	0	0	37.6	1371	0	1	0	0	0	Year 3
1215	602	1	5	37	2.95	2	0	15	0	0		81	0	0	0	0	0	28	0	28	1	1	0	36.7	373	0	0	0	0	0	Year 3
1216	603	1	0	33	1.62	3	21	20	0	0		45	1	0	0	0	0	28	0	28	0	0	0	37.3	1192	0	0	0	1	0	Year 3
1217	604	1	3	24	0.4	3	35	22	0	0		64	1	0	0	0	1	13	0	26	1	0	0	37.1	360	0	0	0	0	1	Year 3
1218	605	0	5	27	0.82	6	136	4	0	0		82	1	0	0	0	1	23	0	28	1	0	0	37.8	1198	0	1	0	0	0	Year 3
1219	606	1	3	34	2.7	2	0	22	0	0		81	1	0	0	0	1	0	0	25	1	1	0	37.1	1361	0	0	0	1	0	Year 3
1220	607	0	5	38	3.23	2	24	20	0	0		47	1	0	0	0	1	9	0	28	1	0	0	36.6	2458	0	0	1	1	0	Year 3
1221	608	1	5	41	3.88	2	35	22	0	0		260	1	0	0	0	0	28	0	28	0	0	0	36.9	782	0	0	0	0	0	Year 3
1222	609	1	3	28	1.11	2	55	6	0	0		29	1	0	0	0	1	24	0	28	0	0	0	36.9	129	0	0	0	0	0	Year 3
1223	610	0	0	38	2.75	1	17	4	1	1	1	51	1	0	0	0	0	28	0	28	1	0	0	37.7	1490	0	0	0	1	0	Year 3
1224	610	0	0	38	2.75	2	31	10	0	0		127	0	0	0	0	0	28	0	28	1	0	0	37.1	1490	0	0	0	1	0	Year 3
1225	611	0	5	32	1.36	2	20	12	0	0		66	1	0	0	0	0	28	0	28	1	0	0	36.8	4473	0	0	1	1	0	Year 3
1226	612	1	5	30	1.52	3	25	15	0	0		78	1	0	0	0	0	28	0	28	0	0	0	37.3	1009	0	0	0	1	0	Year 3
1227	613	0	0	33	2.24	2	1	3	0	0		27	1	0	0	0	1	25	0	28	1	1	0	37.5	590	0	0	0	0	0	Year 3
1228	614	0	5	37	2.5	2	0	7	0	0		45	1	0	0	0	1	0	0	25	1	1	0	36.8	1948	0	0	0	1	0	Year 3
1229	614	0	5	37	2.5	2	7	5	0	0		67	1	0	0	0	1	0	0	28	1	1	1	36.6	1948	0	0	0	1	0	Year 3
1230	614	0	5	37	2.5	3	9	0	0	0		59	1	0	0	0	1	0	0	28	1	1	1	37.1	1948	0	0	0	1	0	Year 3
1231	614	0	5	37	2.5	3	27	17	0	0		101	0	0	0	0	1	13	0	28	1	0	0	36.8	1948	0	0	0	1	0	Year 3
1232	614	0	5	37	2.5	3	49	21	0	0		101	1	0	0	0	0	28	0	28	1	0	0	37.2	1948	1	0	0	1	0	Year 3
1233	615	0	5	40	3.6	2	15	5	0	0		73	0	0	0	0	0	23	0	28	0	0	0	37	691	0	0	0	0	0	Year 3
1234	616	0	0	34	2.81	2	19	6	0	0		64	1	0	0	0	1	0	0	28	1	0	0	37	1776	0	0	0	0	0	Year 3
1235	617	0	5	35	2.82	2	0	11	0	0		109	1	0	0	0	0	23	0	26	1	0	0	37.5	5421	0	0	0	0	0	Year 3
1236	618	0	5	38	2.73	2	20	10	0	0		107	1	0	0	0	0	28	0	28	0	0	0	36.5	933	0	0	1	0	0	Year 3
1237	619	1	NI	27	0.88	2	0	22	0	0		64	1	1	1	1	1	27	0	28	1	1	0	36.8	13	0	0	0	0	0	Year 3
1238	620	0	2	33	2.5	3	1	5	0	0		42	1	0	0	0	1	21	0	18	1	0	0	37.2	3486	0	0	0	1	0	Year 3
1239	621	1	0	24	0.71	3	19	18	0	0		73	1	0	0	0	1	0	0	28	1	0	0	37	3871	1	0	0	0	0	Year 3
1240	621	1	0	24	0.71	6	53	19	0	0		58	1	0	0	0	1	0	0	28	1	0	0	38.1	3871	1	0	0	0	0	Year 3
1241	621	1	0	24	0.71	3	71	8	0	0		64	1	0	0	0	1	0	0	28	1	0	0	37	3871	1	1	0	0	0	Year 3
1242	622	1	5	24	0.65	2	20	3	0	0		123	1	0	0	0	1	0	0	28	1	0	0	37.3	3362	1	0	0	0	1	Year 3
1243	622	1	5	24	0.65	3	26	3	0	0		58	1	0	0	0	1	0	0	28	1	0	0	37.2	3362	1	0	0	0	1	Year 3
1244	622	1	5	24	0.65	3	35	9	0	0		58	1	0	0	0	1	0	0	28	1	0	0	36.8	3362	1	0	0	0	1	Year 3
1245	622	1	5	24	0.65	3	55	1	0	0		128	1	0	0	0	1	8	0	28	1	0	0	37.3	3362	1	0	0	0	1	Year 3
1246	622	1	5	24	0.65	3	112	4	0	0		54	1	0	0	0	0	28	0	28	1	0	0	36.9	3362	1	1	0	0	1	Year 3
1247	623	1	5	36	2.72	2	0	12	0	0		141	0	0	0	0	1	19	0	28	1	0	0	36.9	937	0	0	0	1	0	Year 3
1248	623	1	5	36	2.72	2	6	4	0	0		84	0	0	0	0	0	23	0	28	1	0	0	37.9	937	0	0	0	1	0	Year 3
1249	623	1	5	36	2.72	2	32	4	0	0		38	1	0	0	0	0	28	0	28	0	0	0	37.6	937	0	0	0	1	0	Year 3
1250	624	1	5	39	3.32	2	4	10	0	0		99	0	0	0	0	0	28	0	28	1	1	0	37.5	410	0	0	0	0	0	Year 3
1251	625	1	3	37	2.86	2	86	19	0	0		42	1	0	0	0	1	16	0	28	1	0	0	38.8	2063	0	0	1	0	0	Year 3
1252	626	0	5	29	1.16	3	35	21	0	0		130	1	0	0	0	0	28	0	28	0	0	0	37.1	1489	0	0	0	0	0	Year 3
1253	627	1	3	26	0.99	2	56	12	0	0		64	1	0	0	0	1	21	0	28	0	0	0	37.4	981	0	0	0	0	1	Year 3
1254	628	0	5	28	1.05	2	164	22	0	0		56	1	0	0	0	1	0	1	0	1	0	0	39	3641	0	1	0	0	0	Year 3
1255	628	0	5	28	1.05	2	219	10	0	0		87	1	0	0	0	1	0	1	0	1	0	0	39.1	3641	0	1	0	0	0	Year 3
1256	628	0	5	28	1.05	2	225	8	0	0		70	1	0	0	0	1	0	1	0	1	0	0	37.7	3641	0	1	0	0	0	Year 3
1257	628	0	5	28	1.05	2	238	18	0	0		70	1	0	0	0	1	0	1	0	1	0	0	37.2	3641	0	1	0	0	0	Year 3
1258	628	0	5	28	1.05	6	287	5	0	0		64	1	0	0	0	1	0	1	0	1	0	0	39.2	3641	0	1	0	0	0	Year 3
1259	628	0	5	28	1.05	6	299	11	0	0		70	0	0	0	0	1	12	1	12	1	0	0	37.4	3641	0	1	0	0	0	Year 3
1260	628	0	5	28	1.05	2	309	3	0	0		51	0	1	1	1	1	22	1	22	1	0	0	37.7	3641	0	1	0	0	0	Year 3
1261	629	0	5	37	4.71	2	43	8	0	0		79	1	0	0	0	1	0	0	28	0	0	0	37.6	4480	0	0	1	0	0	Year 3
1262	629	0	5	37	4.71	3	75	7	0	0		58	1	0	0	0	1	0	0	28	1	0	0	38.5	4480	0	0	1	0	0	Year 3
1263	630	1	3	36	3.04	2	1	21	0	0		85	1	0	0	0	1	1	0	22	1	1	1	36.6	1254	0	0	0	1	0	Year 3
1264	630	1	3	36	3.04	3	11	19	0	0		18	1	0	0	0	1	11	0	23	1	1	0	38.2	1254	0	0	0	1	0	Year 3
1265	630	1	3	36	3.04	2	31	6	0	0		38	1	0	0	0	0	28	0	28	1	0	0	37.1	1254	0	0	0	1	0	Year 3
1266	631	0	0	36	3.15	2	22	12	0	0		72	1	0	0	0	0	28	0	28	0	0	0	36.9	216	0	0	0	0	0	Year 3
1267	632	1	5	28	0.68	2	160	3	0	0		51	1	0	0	0	0	28	0	28	1	0	0	37.1	4297	0	1	0	0	0	Year 3
1268	633	1	5	38		4	45	19	0	0		115	1	0	0	0	0	28	0	28	0	0	0	38.5	97	0	0	0	0	0	Year 3
1269	634	1	3	35	2.92	2	61	10	0	0		94	0	0	0	0	1	4	0	28	0	0	0	36.5	11187	0	0	0	1	0	Year 3
1270	634	1	3	35	2.92	4	70	5	0	0		69	1	0	0	0	1	12	0	28	1	0	0	37	11187	0	0	0	1	0	Year 3
1271	634	1	3	35	2.92	4	74	5	0	0		151	1	0	0	0	1	12	0	28	1	0	0	38.2	11187	0	0	0	1	0	Year 3
1272	634	1	3	35	2.92	3	117	10	0	0		51	1	0	0	0	1	0	0	28	1	0	0	38.2	11187	1	1	0	1	0	Year 3
1273	634	1	3	35	2.92	4	158	18	0	0		47	1	0	0	0	1	1	0	28	0	0	0	38.6	11187	1	1	0	1	0	Year 3
1274	634	1	3	35	2.92	2	216	3	0	0		45	1	0	0	0	1	0	0	28	1	0	0	38.9	11187	1	1	0	1	0	Year 3
1275	634	1	3	35	2.92	2	221	4	0	0		104	0	0	0	0	1	0	0	28	1	0	0	38.1	11187	1	1	0	1	0	Year 3
1276	634	1	3	35	2.92	2	230	5	0	0		33	1	0	0	0	1	0	0	28	1	0	0	38.2	11187	1	1	0	1	0	Year 3
1277	634	1	3	35	2.92	1	273	21	0	0	2	77	1	0	0	0	1	0	0	27	1	0	0	37.9	11187	1	1	0	1	0	Year 3
1278	635	1	0	39	3.82	2	0	23	0	0		61	1	0	0	0	1	0	0	24	1	1	0	37.1	1720	0	0	0	1	0	Year 3
1279	635	1	0	39	3.82	2	3	6	0	0		129	1	0	0	0	1	0	1	27	1	1	1	37.1	1720	0	0	0	1	0	Year 3
1280	635	1	0	39	3.82	2	11	4	0	0		79	1	0	0	0	1	4	0	28	1	1	1	37.3	1720	0	0	0	1	0	Year 3
1281	636	0	5	34	2.26	2	0	6	0	0		29	1	0	0	0	0	28	0	28	1	1	0	36.9	483	0	0	0	0	0	Year 3
1282	637	1	5	30	1.84	2	0	4	0	0		22	1	0	0	0	1	5	0	28	1	1	0	37	1872	0	0	1	0	0	Year 3
1283	637	1	5	30	1.84	2	10	16	0	0		45	1	0	0	0	1	9	0	28	1	0	0	36.7	1872	0	0	1	0	0	Year 3
1284	638	1	5	32	1.62	2	87	8	0	0		51	1	0	0	0	1	0	0	28	0	0	0	38.2	2983	0	1	0	0	0	Year 3
1285	639	1	3	25	0.65	2	112	0	0	0		123	1	0	0	0	1	16	0	28	1	0	0	37.3	2294	1	1	0	0	0	Year 3
1286	640	0	5	40	4.2	2	10	4	0	0		64	1	0	0	0	1	27	1	20	1	0	0	38.3	776	0	0	0	0	0	Year 3
1287	641	1	0	23	0.43	1	80	22	0	0	2	49	1	0	0	0	1	0	0	28	0	0	0	37.3	4814	0	1	0	0	0	Year 3
1288	642	1	5	30	1.3	6	0	20	0	0		44	1	0	0	0	1	11	0	21	1	1	0	37.3	2108	0	0	0	0	0	Year 3
1289	642	1	5	30	1.3	2	11	17	0	0		53	1	0	0	0	1	13	0	28	1	0	0	37.7	2108	0	0	0	0	1	Year 3
1290	642	1	5	30	1.3	2	29	11	0	0		114	1	0	0	0	1	20	0	28	0	0	0	37.4	2108	0	0	0	0	1	Year 3
1291	643	1	2	39	3	2	11	16	0	0		102	1	0	0	0	1	19	0	28	1	0	0	37.8	2061	0	0	0	1	0	Year 3
1292	644	0	5	30	2.38	2	102	21	0	0		49	1	0	0	0	1	16	0	28	1	0	0	38.1	1865	0	1	0	0	0	Year 3
1293	645	1	0	36	1.98	2	69	22	0	0		166	1	0	0	0	1	15	0	28	0	0	0	39.3	1607	0	0	0	0	0	Year 3
1294	645	1	0	36	1.98	2	74	12	0	0		87	1	1	1	1	1	20	0	28	0	0	0	38.3	1607	0	0	0	0	0	Year 3
1295	646	0	0	23	0.54	3	41	7	0	0		49	1	0	0	0	1	0	0	25	1	0	0	36.9		1	1	0	0	1	Year 3
1296	646	0	0	23	0.54	3	60	1	0	0		47	1	0	0	0	1	0	0	28	1	0	0	36.9		1	1	0	0	1	Year 3
1297	646	0	0	23	0.54	3	97	7	0	0		56	1	0	0	0	1	0	0	27	1	0	0	37.4		1	1	0	0	1	Year 3
1298	646	0	0	23	0.54	2	170	11	0	0		42	1	0	0	0	1	3	0	28	1	0	0	38.6		1	1	0	0	1	Year 3
1299	646	0	0	23	0.54	2	182	14	0	0		32	1	0	0	0	1	13	0	28	1	0	0	38.4		1	1	0	0	1	Year 3
1300	646	0	0	23	0.54	2	218	8	0	0		64	1	0	0	0	1	0	0	28	1	0	0	38.3		1	1	0	0	1	Year 3
1301	646	0	0	23	0.54	2	232	10	0	0		47	1	0	0	0	1	1	0	28	1	0	0	39.1		1	1	0	0	1	Year 3
1302	646	0	0	23	0.54	1	244	8	1	1	1	67	1	0	0	0	1	4	0	28	1	0	0	38.8		1	1	0	0	1	Year 3
1303	646	0	0	23	0.54	2	288	19	0	0		47	1	0	0	0	1	0	0	28	1	0	0	39.2		1	1	0	0	1	Year 3
1304	646	0	0	23	0.54	1	335	5	1	1	1	62	1	0	0	0	1	0	0	28	1	0	0	38		1	1	0	0	1	Year 3
1305	647	0	0	39		3	84	14	0	0		47	1	0	0	0	0	28	0	28	0	0	0	38.7	306	0	0	0	0	0	Year 3
1306	648	1	5	37	5.61	4	58	16	0	0		42	1	0	0	0	0	15	0	28	1	0	0	38.8	1918	0	0	0	0	0	Year 3
1307	648	1	5	37	5.61	2	65	8	0	0		61	1	0	0	0	1	9	0	28	1	0	0	38.3	1918	0	0	0	0	0	Year 3
1308	648	1	5	37	5.61	2	71	1	0	0		41	1	0	0	0	0	7	0	28	1	0	0	36.8	1918	0	0	0	0	0	Year 3
1309	648	1	5	37	5.61	2	103	4	0	0		131	1	0	0	0	1	22	0	28	1	0	0	37	1918	0	0	0	0	0	Year 3
1310	649	1	0	27	1.02	2	19	5	0	0		66	1	0	0	0	1	13	0	28	1	0	0	37.2	369	0	0	0	0	0	Year 3
1311	650	1	0	32	1.45	2	6	21	0	0		58	1	0	0	0	0	28	0	28	1	1	0	37	1605	0	0	0	0	0	Year 3
1312	651	0	5	39	3.78	6	1	10	0	0		92	1	0	0	0	1	0	0	27	1	1	0	37.5	4346	0	0	1	1	0	Year 3
1313	651	0	5	39	3.78	1	6	12	1	1	1	20	1	0	0	0	1	0	0	28	1	1	0	38.2	4346	0	0	1	1	0	Year 3
1314	651	0	5	39	3.78	1	32	10	1	1	1	94	1	0	0	0	1	12	0	28	1	0	0	38.6	4346	0	0	1	1	0	Year 3
1315	651	0	5	39	3.78	2	60	4	0	0		84	1	0	0	0	0	27	0	28	0	0	0	37.1	4346	0	0	1	1	0	Year 3
1316	651	0	5	39	3.78	1	69	18	0	0	2	54	1	0	0	0	0	28	0	28	1	0	0	36.8	4346	0	0	1	1	0	Year 3
1317	652	1	5	36	2.55	3	0	9	0	0		114	1	0	0	0	1	26	0	28	0	0	0	37.5	795	0	0	0	1	0	Year 3
1318	653	1	0	37	2.21	3	0	11	0	0		67	0	0	0	0	1	19	0	23	1	1	0	36.8	674	0	0	0	1	0	Year 3
1319	654	1	5	39	3.23	2	54	8	0	0		53	0	0	0	0	0	28	0	28	0	0	0	36.9	1090	0	0	0	0	0	Year 3
1320	655	1	0	37	2.52	4	110	2	0	0		51	1	0	0	0	0	28	0	28	0	0	0	38.8	1637	0	0	0	0	0	Year 3
1321	656	1	3	37	2.04	2	27	2	0	0		75	1	0	0	0	0	28	0	28	0	0	0	38.1	3069	0	0	0	0	0	Year 3
1322	656	1	3	37	2.04	2	36	11	0	0		67	1	0	0	0	0	27	0	28	0	0	0	38.8	3069	0	0	0	0	0	Year 3
1323	656	1	3	37	2.04	6	65	23	0	0		33	0	0	0	0	1	4	0	28	1	0	0	39.5	3069	0	0	0	0	0	Year 3
1324	657	1	5	33	2.01	2	0	15	0	0		50	1	0	0	0	0	27	0	28	1	1	0	36.9	1201	0	0	0	0	0	Year 3
1325	658	1	5	34	2.71	2	0	18	0	0		222	0	0	0	0	0	7	0	28	0	0	0		4980	0	0	0	1	0	Year 3
1326	658	1	5	34	2.71	3	4	13	0	0		94	1	0	0	0	0	2	0	28	1	0	0	37.7	4980	1	1	0	1	0	Year 3
1327	658	1	5	34	2.71	3	24	18	0	0		33	1	0	0	0	1	0	0	28	1	0	0	36.8	4980	1	1	0	1	0	Year 3
1328	658	1	5	34	2.71	2	45	9	0	0		33	1	0	0	0	1	0	0	28	1	0	0	37.7	4980	1	1	0	1	0	Year 3
1329	658	1	5	34	2.71	6	74	20	0	0		78	1	0	0	0	1	8	0	28	1	0	0	38.6	4980	1	1	0	1	0	Year 3
1330	658	1	5	34	2.71	3	87	17	0	0		54	1	0	0	0	1	21	0	28	1	0	0	38.1	4980	1	1	0	1	0	Year 3
1331	658	1	5	34	2.71	2	109	22	0	0		22	0	0	0	0	0	28	0	28	1	0	0	38.4	4980	1	1	0	1	0	Year 3
1332	659	1	3	29	1.33	2	80	10	0	0		73	1	0	0	0	1	21	0	28	0	0	0	38	506	0	0	0	0	0	Year 3
1333	660	1	0	34	2.95	2	0	18	0	0		29	1	0	0	0	0	1	0	13	0	0	0		739	0	0	0	0	0	Year 3
1334	660	1	0	34	2.95	6	10	17	0	0		56	1	0	0	0	1	6	0	15	1	0	0	36.9	739	0	0	0	0	0	Year 3
1335	660	1	0	34	2.95	1	20	9	1	1	1	67	1	0	1	1	1	17	1	17	1	0	0	37.5	739	0	0	0	0	0	Year 3
1336	661	0	0	35	2.32	2	27	2	0	0		82	1	0	1	1	1	15	1	27	1	0	0	37.7	861	0	0	0	1	1	Year 3
1337	662	1	0	30	1.53	2	0	12	0	0		45	1	0	0	0	0	26	0	28	1	0	0	36.6	1583	0	0	0	1	0	Year 3
1338	663	1	3	25	0.51	2	68	4	0	0		67	1	0	0	0	1	4	0	28	0	0	0	37.2	5971	0	0	0	0	0	Year 3
1339	663	1	3	25	0.51	6	72	3	0	0		72	1	0	0	0	1	8	0	28	0	0	0	37.3	5971	0	1	0	0	0	Year 3
1340	663	1	3	25	0.51	2	154	1	0	0		24	1	0	0	0	1	17	0	28	0	0	0	37	5971	0	1	0	0	0	Year 3
1341	663	1	3	25	0.51	3	223	5	0	0		42	1	0	0	0	1	0	0	25	1	0	0	38.2	5971	0	1	0	0	0	Year 3
1342	664	1	0	30	1.9	1	50	4	0	0	2	38	1	0	0	0	1	25	0	28	1	0	0	37.1	1074	0	0	0	0	0	Year 3
1343	665	0	3	38	2.32	3	14	21	0	0		60	1	0	0	0	1	14	0	28	0	0	0	38.2	6012	0	0	0	0	1	Year 3
1344	665	0	3	38	2.32	2	47	12	0	0		156	1	0	0	0	0	28	0	28	0	0	0	37.4	6012	0	0	0	0	1	Year 3
1345	665	0	3	38	2.32	2	61	0	0	0		47	1	0	0	0	0	27	0	28	0	0	0	39.1	6012	0	0	0	0	1	Year 3
1346	665	0	3	38	2.32	2	103	0	0	0		64	1	0	0	0	0	6	0	28	0	0	0	38.9	6012	0	0	0	0	1	Year 3
1347	665	0	3	38	2.32	2	111	16	0	0		38	1	0	0	0	1	0	0	28	1	0	0	37.9	6012	0	0	0	0	1	Year 3
1348	665	0	3	38	2.32	2	126	7	0	0		49	1	0	0	0	1	0	0	28	1	0	0	39.9	6012	0	0	0	0	1	Year 3
1349	665	0	3	38	2.32	2	133	16	0	0		58	1	0	0	0	1	0	0	28	1	0	0	36.3	6012	0	0	0	0	1	Year 3
1350	665	0	3	38	2.32	6	147	9	0	0		82	1	0	0	0	1	0	0	28	1	0	0	38	6012	0	1	0	0	1	Year 3
1351	666	1	5	34	2.31	2	0	3	0	0		38	1	0	0	0	0	28	0	28	0	0	0	36.6	294	0	0	0	1	0	Year 3
1352	667	0	5	36	3.06	2	12	12	0	0		106	1	0	0	0	0	28	0	28	0	0	0	37.9	399	0	0	1	0	0	Year 3
1353	668	1	5	34	1.76	2	9	4	0	0		128	1	0	0	0	1	16	1	25	1	1	0	37.4	1111	0	0	0	1	0	Year 3
1354	668	1	5	34	1.76	1	24	8	1	1	1	42	1	0	0	0	0	28	0	28	1	0	0	37.5	1111	0	0	0	1	0	Year 3
1355	669	0	5	38	3.06	2	18	3	0	0		106	1	0	0	0	0	28	0	28	0	0	0	36.6	105	0	0	0	0	0	Year 3
1356	670	0	5	36	2.74	2	0	12	0	0		46	1	0	0	0	1	25	0	28	1	1	0	36.4	651	0	0	0	0	0	Year 3
1357	670	0	5	36	2.74	2	11	7	0	0		76	1	0	0	0	0	28	0	28	0	0	0	36.9	651	0	0	0	0	0	Year 3
1358	671	0	3	36	1.7	2	97	16	0	0		47	1	0	0	0	1	1	0	28	1	0	0	38.4	6541	0	0	1	1	0	Year 3
1359	671	0	3	36	1.7	4	120	10	0	0		61	1	0	0	0	1	0	0	28	0	0	0	39.8	6541	0	1	1	1	0	Year 3
1360	671	0	3	36	1.7	2	153	5	0	0		114	1	0	0	0	1	15	0	28	0	0	0	39.3	6541	0	1	1	1	0	Year 3
1361	671	0	3	36	1.7	6	169	8	0	0		156	1	0	0	0	0	28	0	28	0	0	0	39.4	6541	0	1	1	1	0	Year 3
1362	671	0	3	36	1.7	2	239	6	0	0		45	1	0	0	0	1	0	0	28	1	0	0	38.5	6541	0	1	1	1	0	Year 3
1363	672	1	5	39	3.18	4	71	23	0	0		79	1	0	0	0	0	6	0	26	1	0	0	37.3	4244	0	0	0	0	0	Year 3
1364	672	1	5	39	3.18	6	91	15	0	0		51	1	0	0	0	1	15	0	26	1	0	0	38.4	4244	0	0	0	0	0	Year 3
1365	673	0	0	34	2.69	2	50	9	0	0		51	1	0	0	0	1	0	0	23	1	0	0	38	4769	1	0	0	0	0	Year 3
1366	673	0	0	34	2.69	3	68	7	0	0		58	1	0	0	0	1	0	1	26	1	0	0	37.5	4769	1	1	0	0	0	Year 3
1367	673	0	0	34	2.69	3	100	18	0	0		40	1	0	0	0	1	0	0	28	1	0	0	38.8	4769	1	1	0	0	0	Year 3
1368	673	0	0	34	2.69	3	137	3	0	0		56	1	0	0	0	1	0	0	28	1	0	0	37	4769	1	1	0	0	0	Year 3
1369	673	0	0	34	2.69	2	147	11	0	0		70	1	0	0	0	1	0	0	28	1	0	0	36.9	4769	1	1	0	0	0	Year 3
1370	673	0	0	34	2.69	2	173	3	0	0		111	1	0	0	0	1	0	0	28	1	0	0	38.2	4769	1	1	0	0	0	Year 3
1371	673	0	0	34	2.69	4	206	9	0	0		36	1	0	0	0	1	0	0	28	0	0	0	38.4	4769	1	1	0	0	0	Year 3
1372	674	0	0	32	2.03	2	0	3	0	0		128	1	0	0	0	0	28	0	28	1	0	0	36.6	535	0	0	0	0	0	Year 3
1373	675	1	3	37	3.27	2	5	12	0	0		67	1	0	0	0	1	25	0	28	1	0	0	38.1	485	0	0	0	1	0	Year 3
1374	676	1	5	37	3.86	2	2	4	0	0		33	1	0	0	0	0	28	0	28	0	0	0	37	145	0	0	0	0	0	Year 3
1375	677	1	5	33	2.07	2	82	4	0	0		58	1	0	0	0	1	23	0	28	0	0	0	37.7	668	0	0	0	0	0	Year 3
1376	678	1	0	39	3.46	2	5	12	0	0		54	1	1	1	1	1	23	1	23	1	1	0	37.1	160	0	0	0	0	0	Year 3
1377	679	0	2	40	3.65	2	0	8	0	0		20	1	0	0	0	0	28	0	28	0	0	0	37.6	99	0	0	0	0	0	Year 3
1378	680	0	5	31	2.21	2	0	14	0	0		87	1	0	0	0	1	26	0	28	1	1	0	36.9	1360	0	0	0	1	0	Year 3
1379	680	0	5	31	2.21	6	45	10	0	0		35	1	0	0	0	1	25	0	28	0	0	0	37.2	1360	0	1	0	1	0	Year 3
1380	681	1	5	36	2.5	2	0	8	0	0		47	0	0	0	0	1	0	1	8	1	0	0	36.7	1398	0	0	0	1	0	Year 3
1381	681	1	5	36	2.5	3	10	12	0	0		40	1	0	0	0	1	9	1	18	1	0	0	38.3	1398	0	0	0	1	0	Year 3
1382	682	1	5	26	0.74	2	24	19	0	0		49	1	0	0	0	1	0	0	28	1	0	0	37.1	4379	1	1	0	0	0	Year 3
1383	682	1	5	26	0.74	2	89	17	0	0		101	1	0	0	0	0	27	0	28	0	0	0	36.7	4379	1	1	0	0	0	Year 3
1384	682	1	5	26	0.74	2	96	2	0	0		53	1	0	0	0	0	27	0	28	0	0	0	37	4379	1	1	0	0	0	Year 3
1385	683	1	0	32	1.59	2	4	20	0	0		51	1	0	0	0	1	22	0	28	1	0	0	38.1	1197	0	0	0	0	0	Year 3
1386	684	1	3	36	2.45	2	0	14	0	0		49	1	0	0	0	1	25	0	28	0	0	0	37.4	5005	0	0	0	1	0	Year 3
1387	685	0	0			2	15	15	0	0		72	1	0	0	0	1	10	0	28	0	0	0	38.5	610	0	0	0	0	0	Year 3
1388	685	0	0			2	23	10	0	0		63	1	0	0	0	1	18	0	28	0	0	0	37.4	610	0	0	0	0	0	Year 3
1389	686	1	0		3.15	1	7	13	1	1	1	29	1	1	1	1	1	0	0	0	1	0	0	38.9	178	0	0	0	0	0	Year 3
1390	687	1	5	38	3.49	2	1	20	0	0		79	0	0	0	0	0	25	0	28	0	0	0	37.5	473	0	0	0	0	0	Year 3
1391	688	0	3	39	3.23	2	1	22	0	0		76	1	0	0	0	0	28	0	28	1	1	0	36.8	279	0	0	0	0	0	Year 3
1392	689	0	0	39	3.18	2	9	9	0	0		61	1	1	1	1	1	23	1	27	1	0	0	36.8	114	0	0	0	0	0	Year 3
1393	690	1	3	34	1.8	2	20	4	0	0		209	1	0	0	0	1	0	0	28	0	0	0	37.4	6119	0	0	0	1	0	Year 3
1394	690	1	3	34	1.8	2	54	14	0	0		81	1	0	0	0	1	0	0	28	1	0	0	37.2	6119	0	0	0	1	0	Year 3
1395	691	1	5	34	2.44	3	66	11	0	0		47	1	0	0	0	1	18	0	28	1	0	0	38.3	715	0	0	0	0	0	Year 3
1396	692	1	3	25	0.65	1	34	22	1	4	1	26	1	0	0	0	0	28	0	28	1	0	0	37.2	609	1	1	0	0	0	Year 3
1397	693	1	5	38	3.18	2	4	17	0	0		58	1	0	0	0	0	28	0	28	0	0	0	37.8	39	0	0	0	0	0	Year 3
1398	694	0	5	41		2	14	12	0	0		56	0	0	1	1	1	18	0	28	1	0	1	37.4	554	0	0	0	0	0	Year 3
1399	695	1	0	28	1.08	2	119	23	0	0		73	0	0	0	0	1	23	0	28	0	0	0	37.3	297	0	0	0	0	0	Year 3
1400	696	1	2	24	0.71	6	85	1	0	0		33	1	0	0	0	1	25	0	28	0	0	0	37.2	180	0	0	0	0	1	Year 3
1401	697	0	5	33	2.27	3	0	7	0	0		90	0	0	0	0	1	25	0	28	1	0	0	37.3	912	0	0	0	0	0	Year 3
1402	698	0	3	34	1.93	2	0	1	0	0		73	1	0	0	0	0	28	0	28	0	0	0	36.9	33	0	0	0	0	0	Year 3
1403	699	0	3	39	3.29	2	0	12	0	0		82	0	0	0	0	1	25	0	28	1	1	0	37.4	1248	0	0	0	0	0	Year 3
1404	700	0	3	40	3.23	2	5	18	0	0		58	1	0	0	0	0	28	0	28	0	0	0	37.3	63	0	0	0	0	0	Year 3
1405	701	1	3	26	0.79	3	79	5	0	0		61	1	0	0	0	1	23	0	28	1	0	0	37	4403	1	1	0	0	1	Year 3
1406	701	1	3	26	0.79	2	187	8	0	0		47	1	1	1	1	1	22	0	28	1	0	0	39.6	4403	1	1	0	0	1	Year 3
1407	702	0	0	26	0.82	2	111	11	0	0		76	1	0	0	0	1	25	0	28	0	0	0	37.1	584	0	0	0	0	0	Year 3
1408	703	1	5	37	2.95	2	3	23	0	0		73	1	0	0	0	0	28	0	28	0	0	0	37.5	223	0	0	1	1	0	Year 3
1409	704	1	0	36	2.52	2	8	7	0	0		61	1	0	0	0	0	28	0	28	0	0	0	37.2	225	0	0	0	0	0	Year 3
1410	705	1	5	34	2.6	2	0	0	0	0		66	1	0	0	0	1	7	0	28	1	1	0	37.3	833	0	0	0	0	0	Year 3
1411	706	1	5	33	2.52	2	1	14	0	0		36	1	0	0	0	1	12	0	28	1	0	0	37.2	1224	0	0	1	0	0	Year 3
1412	707	1	0	37	3.37	6	17	6	0	0		266	1	0	0	0	0	28	0	28	0	0	0	37.3	117	0	0	0	0	0	Year 3
1413	708	1	3	25	0.62	3	57	6	0	0		47	1	0	0	0	0	25	0	28	1	0	0	37.2	4371	1	1	0	0	0	Year 3
1414	708	1	3	25	0.62	2	121	13	0	0		44	1	0	0	0	0	11	0	28	1	0	0	36.8	4371	1	1	0	0	0	Year 3
1415	708	1	3	25	0.62	2	161	1	0	0		26	1	0	0	0	0	28	0	28	1	0	0	38.5	4371	1	1	0	0	0	Year 3
1416	709	1	5	39	3.32	2	21	5	0	0		82	1	0	0	0	0	28	0	28	0	0	0	37.5	406	0	0	0	1	0	Year 3
1417	710	0	0	36	2.41	4	23	13	0	0		51	1	0	0	0	1	25	0	28	0	0	0	38.5	1339	0	0	0	0	0	Year 3
1418	711	1	5	38	3.62	3	0	17	0	0		60	1	0	0	0	1	0	1	26	1	1	0	38.5	1638	0	0	0	1	0	Year 3
1419	712	0	0	37	3.01	3	0	5	0	0		45	1	0	0	0	1	6	1	15	1	1	0	37.7	1204	0	0	0	1	0	Year 3
1420	712	0	0	37	3.01	2	9	23	0	0		71	1	0	0	0	1	15	1	24	1	0	0	37.7	1204	0	0	0	1	0	Year 3
1421	713	0	0	38	3.2	6	16	11	0	0		164	0	0	0	0	0	27	0	28	0	0	0	37.1	789	0	0	0	1	0	Year 3
1422	714	0	3	40	3.06	6	66	8	0	0		108	1	0	0	0	0	23	0	28	0	0	0	37	556	0	0	0	0	0	Year 3
1423	715	1	5	35	2.1	1	5	16	0	0	3	51	1	0	0	0	0	26	0	28	1	0	0	38.3	1209	0	0	0	1	0	Year 3
1424	716	1	6	26	1.05	3	14	10	0	0		14	0	0	0	0	1	17	0	28	1	0	0	37.1	1554	0	0	0	0	1	Year 3
1425	717	1	5	29	1.16	1	47	6	0	0	2	82	1	0	0	0	1	23	0	28	0	0	0	37	1627	0	0	0	1	1	Year 3
1426	717	1	5	29	1.16	2	73	11	0	0		49	1	0	0	0	0	28	0	28	0	0	0	36.5	1627	0	1	0	1	1	Year 3
1427	718	1	5	34	2.82	2	11	9	0	0		60	1	0	0	0	1	5	0	28	1	0	0	38	2142	0	0	0	1	0	Year 3
1428	719	1	5	35	2.55	2	1	4	0	0		35	1	0	0	0	1	24	0	28	1	1	0	37.1	340	0	0	0	1	0	Year 3
1429	720	0	5	38		2	24	16	0	0		61	1	0	0	0	0	26	0	28	1	0	0	37.6	2165	0	0	0	1	0	Year 3
1430	721	1	5	36	4.22	2	162	0	0	0		60	1	0	0	0	1	15	0	28	1	0	0	39.4	2110	0	0	1	0	0	Year 3
1431	721	1	5	36	4.22	2	168	1	0	0		47	1	0	0	0	1	21	0	28	1	0	0	39.2	2110	0	0	1	0	0	Year 3
1432	722	0	5	34	2.5	2	57	13	0	0		69	1	0	0	0	0	28	0	28	0	0	0	38.2	5229	1	0	1	0	0	Year 3
1433	722	0	5	34	2.5	2	84	13	0	0		96	1	0	0	0	0	28	0	28	0	0	0	38.5	5229	1	0	1	0	0	Year 3
1434	722	0	5	34	2.5	2	90	6	0	0		72	1	0	0	0	0	27	0	28	0	0	0	38.1	5229	1	0	1	0	0	Year 3
1435	722	0	5	34	2.5	2	110	11	0	0		84	1	0	0	0	0	27	0	28	0	0	0	38.4	5229	1	0	1	0	0	Year 3
1436	722	0	5	34	2.5	2	121	7	0	0		90	1	0	0	0	0	28	0	28	0	0	0	39.2	5229	1	0	1	0	0	Year 3
1437	723	0	3	29	0.94	2	22	12	0	0		86	1	0	0	0	1	2	0	28	1	0	0	37	7208	0	0	0	0	0	Year 3
1438	723	0	3	29	0.94	2	39	19	0	0		58	1	0	0	0	1	2	0	28	1	0	0	38.3	7208	0	0	0	0	1	Year 3
1439	723	0	3	29	0.94	3	46	14	0	0		105	1	0	0	0	1	0	0	28	1	0	0	37.5	7208	0	1	0	0	1	Year 3
1440	723	0	3	29	0.94	6	185	12	0	0		79	1	0	0	0	1	0	0	28	0	0	0	37.6	7208	0	1	0	0	1	Year 3
1441	723	0	3	29	0.94	2	208	8	0	0		35	1	0	0	0	1	0	0	28	1	0	0	37.7	7208	0	1	0	0	1	Year 3
1442	724	0	5	27	1.11	2	48	22	0	0		55	1	0	0	0	1	8	0	28	1	0	0	37.1	2679	1	1	0	0	1	Year 3
1443	724	0	5	27	1.11	6	91	23	0	0		31	1	0	0	0	0	28	0	28	0	0	0	37.1	2679	1	1	0	0	1	Year 3
1444	725	0	5	37	3.09	2	24	6	0	0		79	1	0	0	0	0	28	0	28	0	0	0	38.6	330	0	0	0	0	0	Year 3
1445	726	1	5	32	1.28	2	25	15	0	0		93	1	0	0	0	1	14	0	26	1	0	0	37.5	1636	0	0	0	0	0	Year 3
1446	726	1	5	32	1.28	2	34	0	0	0		58	1	0	0	0	1	23	0	28	1	0	0	37	1636	0	0	0	0	0	Year 3
1447	726	1	5	32	1.28	6	53	0	0	0		94	1	0	0	0	0	28	0	28	0	0	0	38.4	1636	0	0	0	0	0	Year 3
1448	726	1	5	32	1.28	2	56	5	0	0		97	1	0	0	0	0	28	0	28	1	0	0	37.3	1636	0	0	0	0	0	Year 3
1449	726	1	5	32	1.28	6	77	0	0	0		41	1	0	0	0	0	28	0	28	1	0	0	38.3	1636	0	0	0	0	0	Year 3
1450	726	1	5	32	1.28	2	90	22	0	0		54	1	0	0	0	0	28	0	28	1	0	0	38.3	1636	0	0	0	0	0	Year 3
1451	726	1	5	32	1.28	2	128	14	0	0		56	1	0	0	0	1	14	0	28	1	0	0	36.9	1029	0	0	0	0	0	Year 3
1452	726	1	5	32	1.28	2	145	15	0	0		35	1	0	0	0	0	28	0	28	1	0	0	37.4	1029	0	0	0	0	0	Year 3
1453	727	1	5	37	2.67	2	0	15	0	0		73	1	0	0	0	0	28	0	28	0	0	0	37	265	0	0	0	0	0	Year 3
1454	728	1	5	40		2	35	12	0	0		198	1	0	0	0	0	28	0	28	0	0	0	37.2	3808	0	0	0	0	0	Year 3
1455	729	1	2	39	2.99	2	0	7	0	0		38	1	0	0	0	1	2	1	17	0	1	0	37.9	2014	0	0	1	1	0	Year 3
1456	729	1	2	39	2.99	2	15	12	0	0		47	1	0	0	0	1	17	0	28	1	0	0	37.3	2014	0	0	1	1	0	Year 3
1457	729	1	2	39	2.99	2	44	0	0	0		85	1	0	0	0	1	26	0	28	0	0	0	37.1	2014	0	1	1	1	0	Year 3
1458	730	1	5	31	2.34	2	7	5	0	0		40	1	0	0	0	0	28	0	28	0	0	0	37.5	759	0	0	0	1	0	Year 3
1459	730	1	5	31	2.34	2	13	5	0	0		49	1	0	0	0	0	28	0	28	0	0	0	37	759	0	0	0	1	0	Year 3
1460	731	1	5	33	2.31	2	0	9	0	0		141	1	0	0	0	0	28	0	28	1	0	0	37.1	939	0	0	0	1	0	Year 3
1461	732	1	5	25	0.77	2	0	16	0	0		88	1	0	0	0	1	0	0	16	1	1	0	36	2994	0	0	0	0	0	Year 3
1462	732	1	5	25	0.77	1	8	7	1	1	1	58	1	0	0	0	1	0	1	20	1	0	0	37.5	2994	0	0	0	0	1	Year 3
1463	732	1	5	25	0.77	1	22	22	1	2	1	76	1	0	0	0	1	0	0	28	1	0	0	37.6	2994	0	0	0	0	1	Year 3
1464	733	0	0	38	3.29	2	7	5	0	0		51	1	0	0	0	1	26	1	24	1	1	0	37.9	731	0	0	0	1	0	Year 3
1465	734	1	3	38	2.64	3	0	8	0	0		42	0	0	0	0	1	0	1	23	1	1	1	36.7	4895	0	0	0	1	0	Year 3
1466	734	1	3	38	2.64	2	21	17	0	0		70	1	0	0	0	1	0	1	25	1	0	1	36.9	4895	0	0	0	1	0	Year 3
1467	734	1	3	38	2.64	2	26	16	0	0		49	1	0	0	0	1	0	0	28	1	0	0	37.4	4895	0	0	0	1	0	Year 3
1468	734	1	3	38	2.64	3	41	11	0	0		94	0	0	0	0	1	0	0	28	1	0	0	37.5	4895	0	0	0	1	0	Year 3
1469	734	1	3	38	2.64	2	123	7	0	0		273	0	0	0	0	1	0	0	28	1	0	0	37.1	4895	0	1	0	1	0	Year 3
1470	735	1	5	25	0.96	2	0	16	0	0		67	1	0	0	0	1	0	0	25	0	1	0	36.7	2994	0	0	0	0	0	Year 3
1471	735	1	5	25	0.96	2	9	11	0	0		102	1	0	0	0	1	0	0	25	1	0	0	37	2994	0	0	0	0	0	Year 3
1472	735	1	5	25	0.96	3	17	3	0	0		60	1	0	0	0	1	0	1	27	1	0	0	37.1	2994	0	0	0	0	0	Year 3
1473	735	1	5	25	0.96	2	27	3	0	0		64	1	0	0	0	1	0	0	28	1	0	0	37.2	2994	0	0	0	0	0	Year 3
1474	735	1	5	25	0.96	2	34	16	0	0		56	1	0	0	0	1	3	0	28	1	0	0	37.1	2994	0	0	0	0	0	Year 3
1475	735	1	5	25	0.96	6	70	3	0	0		64	1	0	0	0	1	22	0	28	0	0	0	37	2994	0	1	0	0	0	Year 3
1476	736	0	0	37	2.64	2	6	19	0	0		29	1	0	0	0	1	0	1	26	1	1	0	38.1	1727	0	1	0	1	0	Year 3
1477	736	0	0	37	2.64	2	13	3	0	0		78	1	0	0	0	1	0	0	28	1	0	0	37.5	1727	0	1	0	1	0	Year 3
1478	737	1	5	40	3.19	2	18	12	0	0		22	1	0	0	0	0	28	0	28	0	0	0	36.8	793	0	0	0	0	0	Year 3
1479	738	1	5	38	3.63	2	0	20	0	0		99	1	0	0	0	1	9	1	18	1	1	0	37.3	1132	0	0	0	1	0	Year 3
1480	738	1	5	38	3.63	2	4	19	0	0		57	1	0	0	0	1	12	1	22	1	0	0	38.1	1132	0	0	0	1	0	Year 3
1481	739	1	0	39	4.61	2	0	11	0	0		113	1	0	0	0	0	28	0	28	1	0	0	36.9	914	0	0	0	0	0	Year 3
1482	740	1	5	41	3.66	2	17	21	0	0		82	1	0	0	0	0	28	0	28	0	0	0	37	644	0	0	1	0	0	Year 3
1483	741	1	0	27	0.71	2	60	1	0	0		87	1	0	0	0	1	0	0	26	1	0	0	37.3	7438	0	1	0	0	0	Year 3
1484	741	1	0	27	0.71	2	66	16	0	0		60	1	0	0	0	1	0	0	26	1	0	0	36.6	7438	0	1	0	0	0	Year 3
1485	741	1	0	27	0.71	1	75	20	1	1	1	100	0	0	0	0	1	0	0	26	1	0	0	37.5	7438	0	1	0	0	0	Year 3
1486	741	1	0	27	0.71	6	97	11	0	0		49	1	0	0	0	1	0	0	28	1	0	0	37.1	7438	0	1	0	0	0	Year 3
1487	741	1	0	27	0.71	3	102	12	0	0		58	1	0	0	0	1	0	0	28	1	0	0	37.6	7438	0	1	0	0	0	Year 3
1488	741	1	0	27	0.71	2	112	11	0	0		40	1	0	0	0	1	0	0	28	1	0	0	38.9	7438	0	1	0	0	0	Year 3
1489	741	1	0	27	0.71	3	136	16	0	0		67	1	0	0	0	1	0	0	28	1	0	0	36.9	7438	0	1	0	0	0	Year 3
1490	741	1	0	27	0.71	2	215	21	0	0		44	1	0	0	0	1	0	0	28	1	0	0	38	7438	0	1	0	0	0	Year 3
1491	741	1	0	27	0.71	2	257	17	0	0		42	1	0	0	0	1	0	0	28	1	0	0	36.5	7438	0	1	0	0	0	Year 4
1492	741	1	0	27	0.71	2	280	14	0	0		30	1	0	0	0	1	0	0	28	1	0	0	38.7	7438	0	1	0	0	0	Year 4
1493	742	1	5	35	3.54	2	4	7	0	0		50	1	0	0	0	1	18	1	23	1	0	0	37.6	781	0	0	0	0	0	Year 3
1494	743	0	2	38	2.35	2	86	16	0	0		97	1	0	0	0	1	17	0	28	0	0	0	36.7	1096	0	0	0	0	0	Year 3
1495	743	0	2	38	2.35	2	94	10	0	0		112	1	0	0	0	1	25	0	28	1	0	0	38.2	1096	0	0	0	0	0	Year 3
1496	744	1	5	36		2	108	14	0	0		47	1	0	0	0	1	27	0	28	1	0	0	36.6	907	0	0	0	0	0	Year 3
1497	745	1	3	23	0.6	6	76	6	0	0		51	1	0	0	0	1	14	0	28	0	0	0	37.2	6095	0	1	0	0	1	Year 3
1498	746	0	5	34	2	2	1	13	0	0		27	1	0	0	0	0	28	0	28	0	0	0	36.8	505	0	0	0	1	0	Year 3
1499	747	0	0	36	2.21	2	110	4	0	0		49	1	0	0	0	0	2	0	28	0	0	0	36.8	2508	0	0	0	0	0	Year 3
1500	747	0	0	36	2.21	6	118	15	0	0		27	1	0	0	0	1	0	0	28	1	0	0	38.3	2508	0	0	0	0	0	Year 3
1501	748	0	0	33	2.06	2	0	10	0	0		79	1	0	0	0	0	28	0	28	1	0	0	37.7	857	0	0	0	1	0	Year 3
1502	748	0	0	33	2.06	2	21	5	0	0		31	1	0	0	0	0	28	0	28	1	0	0	36.8	857	0	0	0	1	0	Year 3
1503	749	0	5	34	2.57	3	0	1	0	0		49	1	0	0	0	1	0	1	25	1	1	1	37.2	2130	0	0	0	1	0	Year 3
1504	749	0	5	34	2.57	2	26	19	0	0		36	1	0	0	0	1	0	0	8	1	1	1	36.9	2130	0	0	0	1	0	Year 3
1505	749	0	5	34	2.57	3	33	13	0	0		63	1	0	0	0	1	0	0	11	1	0	0	37.4	2130	0	0	0	1	0	Year 3
1506	749	0	5	34	2.57	2	52	3	0	0		79	1	0	0	0	1	0	1	25	1	0	0	37.4	2130	0	0	0	1	1	Year 3
1507	749	0	5	34	2.57	3	57	10	0	0		58	1	0	0	0	1	0	0	28	1	0	0	39.4	2130	0	0	0	1	1	Year 3
1508	749	0	5	34	2.57	1	74	20	0	0	2	54	1	0	0	1	1	13	0	28	1	0	0	37.3	2130	0	1	0	1	1	Year 3
1509	750	1	5	32	2.47	2	8	4	0	0		40	1	0	0	0	0	28	0	28	1	0	0	37.1	2572	0	0	0	1	0	Year 3
1510	751	0	5	34	2.22	2	0	6	0	0		69	1	0	0	0	0	28	0	28	1	0	0	37	435	0	0	0	1	0	Year 3
1511	752	1	5	34	1.33	3	5	22	0	0		111	1	0	0	0	0	28	0	28	1	0	0	37.1	2063	0	0	1	0	0	Year 3
1512	753	1	0	28	0.88	3	28	10	0	0		40	1	0	0	0	0	28	0	28	1	0	0	37.3	1600	0	0	0	0	1	Year 3
1513	753	1	0	28	0.88	2	36	15	0	0		82	1	0	0	0	0	28	0	28	0	0	0	37	1600	0	0	0	0	1	Year 3
1514	754	1	5	30	1.87	2	0	15	0	0		120	0	0	0	0	0	28	0	28	1	0	0	36.1	1746	0	0	0	1	0	Year 3
1515	755	0	5	25	0.82	6	164	6	0	0		49	1	0	0	0	1	0	0	28	1	0	0	36.6	1791	0	1	1	0	0	Year 3
1516	756	1	5	23	0.62	2	95	4	0	0		85	1	0	0	0	1	27	0	28	1	0	0	37.5	678	1	1	0	0	1	Year 3
1517	757	1	3	24	0.6	3	33	17	0	0		60	1	0	0	0	1	0	0	28	1	0	0	37.7	5591	1	0	0	0	1	Year 3
1518	757	1	3	24	0.6	2	49	1	0	0		114	1	0	0	0	1	1	0	28	1	0	0	37.4	5591	1	0	0	0	1	Year 3
1519	757	1	3	24	0.6	2	62	6	0	0		58	1	0	0	0	1	0	0	28	1	0	0	37.6	5591	1	0	0	0	1	Year 3
1520	758	0	6	40	3.43	6	2	20	0	0		40	1	0	0	0	0	28	0	28	0	0	0	37.7	98	0	0	0	0	0	Year 3
1521	759	1	6	35	2.53	2	3	3	0	0		44	1	0	0	0	0	25	0	27	1	0	0	37.6	6480	0	0	1	0	0	Year 3
1522	759	1	6	35	2.53	2	11	18	0	0		38	1	0	0	0	0	24	0	26	0	0	0	37.1	6480	0	0	1	0	0	Year 3
1523	759	1	6	35	2.53	2	21	14	0	0		47	1	0	0	0	0	17	0	25	0	0	0	36.9	6480	0	0	1	0	0	Year 3
1524	759	1	6	35	2.53	2	26	13	0	0		198	1	0	0	0	0	12	0	25	0	0	0	37.8	6480	0	0	1	0	0	Year 3
1525	760	1	0			2	297	16	0	0		54	1	0	0	0	0	28	0	28	1	0	0	39	2149	0	0	0	0	0	Year 3
1526	761	1	0	25	0.62	3	106	14	0	0		66	1	0	0	0	1	0	0	24	1	0	0	37.3	2314	0	1	0	0	0	Year 3
1527	761	1	0	25	0.62	3	151	15	0	0		56	1	0	0	0	1	0	1	24	1	0	0	37.6	2314	0	1	0	0	0	Year 3
1528	761	1	0	25	0.62	2	167	9	0	0		132	1	0	0	0	1	0	0	27	1	0	0	38.1	2314	0	1	0	0	0	Year 3
1529	761	1	0	25	0.62	6	193	5	0	0		68	1	0	1	1	1	20	1	26	1	0	0	37.7	2314	0	1	0	0	0	Year 3
1530	762	1	0	31	1.5	3	139	15	0	0		67	1	0	0	0	1	0	0	28	0	0	0	37	5994	0	1	0	1	0	Year 3
1531	762	1	0	31	1.5	2	173	19	0	0		56	1	0	0	0	1	21	0	28	1	0	0	38.7	5994	0	1	0	1	0	Year 3
1532	762	1	0	31	1.5	2	195	16	0	0		42	1	0	0	0	0	28	0	28	1	0	0	38.2	5994	0	1	0	1	0	Year 3
1533	762	1	0	31	1.5	2	316	12	0	0		64	1	0	0	0	1	0	0	28	1	0	0	39	5994	0	1	0	1	0	Year 4
1534	763	1	5	38	2.7	2	26	15	0	0		56	1	0	0	0	1	24	0	28	1	0	0	37.8	1328	0	0	0	1	0	Year 3
1535	764	1	5	34	2.89	6	44	20	0	0		33	1	0	0	0	1	8	0	28	1	0	0	37.7	921	0	0	0	0	1	Year 3
1536	764	1	5	34	2.89	3	50	19	0	0		34	1	0	0	0	1	15	0	28	1	0	0	37.1	921	0	0	0	0	1	Year 3
1537	765	0	5	29	1.25	3	8	1	0	0		76	1	0	0	0	1	12	0	28	1	0	0	36.9	2362	0	1	0	1	0	Year 3
1538	765	0	5	29	1.25	3	18	19	0	0		57	1	0	0	0	1	22	0	28	1	0	0	37.5	2362	1	1	0	1	0	Year 3
1539	765	0	5	29	1.25	2	44	10	0	0		93	1	0	0	0	0	28	0	28	0	0	0	36.9	2362	1	1	0	1	0	Year 3
1540	766	1	0	34	2.64	3	47	16	0	0		58	1	0	0	0	0	18	0	28	0	0	0	39	6320	0	0	0	0	0	Year 3
1541	766	1	0	34	2.64	2	62	4	0	0		47	0	0	0	0	1	18	0	28	1	0	0	37.3	6320	0	0	0	0	0	Year 3
1542	766	1	0	34	2.64	4	106	6	0	0		88	1	0	0	0	0	28	0	28	0	0	0	38.2	6320	0	0	0	0	0	Year 3
1543	766	1	0	34	2.64	2	144	22	0	0		80	1	0	0	0	0	16	0	28	0	0	0	36.9	6320	0	0	0	0	0	Year 3
1544	766	1	0	34	2.64	2	155	14	0	0		135	1	0	0	0	0	5	0	27	0	0	0	37.2	6320	0	0	0	0	0	Year 3
1545	766	1	0	34	2.64	2	161	13	0	0		114	1	0	0	0	1	0	0	22	0	0	0	37	6320	0	0	0	0	0	Year 3
1546	766	1	0	34	2.64	2	176	5	0	0		40	0	0	0	0	1	4	0	22	1	0	0	36.7	6320	0	0	0	0	0	Year 3
1547	767	1	0	34	2.2	2	0	0	0	0		149	1	1	1	1	1	24	0	24	1	1	0	37.8	86	0	0	0	1	0	Year 3
1548	768	1	0	39	3.66	2	0	8	0	0		51	1	0	0	0	0	28	0	28	0	0	0	37.3	98	0	0	0	0	0	Year 3
1549	769	1	5	26	0.62	3	67	12	0	0		54	1	0	0	0	1	1	0	28	0	0	0	37.6	6885	0	1	0	0	0	Year 3
1550	769	1	5	26	0.62	3	124	11	0	0		33	1	0	0	0	1	0	0	28	0	0	0	37.7	6885	0	1	0	0	0	Year 3
1551	769	1	5	26	0.62	2	203	21	0	0		48	1	0	0	0	1	0	0	28	1	0	0	36.6	6885	0	1	0	0	1	Year 3
1552	770	1	6	38	3.8	2	23	3	0	0		47	1	0	0	0	0	21	0	28	0	0	0	37.2	2850	0	0	0	1	0	Year 3
1553	771	1	3	38	3.49	3	5	17	0	0		90	1	0	0	0	0	18	0	23	1	0	0	37.2	3870	0	0	1	0	0	Year 3
1554	771	1	3	38	3.49	2	113	11	0	0		38	1	0	0	0	1	0	0	26	0	0	0	38.7	3870	1	1	1	0	0	Year 3
1555	771	1	3	38	3.49	1	128	2	0	0	2	63	1	0	0	0	1	0	1	26	1	0	0	37.9	3870	1	1	1	0	0	Year 3
1556	772	1	NI	34	2.59	2	0	11	0	0		20	1	0	0	0	0	28	0	28	0	0	0	36.9	669	0	0	0	0	0	Year 3
1557	773	1	5	39	3.46	3	10	8	0	0		49	1	0	0	0	1	20	0	28	1	0	0	37.8	597	0	0	0	0	0	Year 3
1558	774	0	NI	34		2	0	9	0	0		502	1	1	1	1	1	26	0	26	1	1	0	36.6	29	0	0	0	0	0	Year 3
1559	775	0	5	38	3.38	2	0	22	0	0		60	1	0	0	0	0	28	0	28	0	0	0	36.8	302	0	0	0	0	0	Year 3
1560	776	1	0	35	3.06	3	25	11	0	0		35	0	0	0	0	1	20	0	28	1	0	0	36.9	1752	0	0	0	0	0	Year 3
1561	776	1	0	35	3.06	2	34	15	0	0		40	1	0	0	0	0	28	0	28	1	0	0	38	1752	0	0	0	0	0	Year 3
1562	777	1	5	40	2.75	2	59	1	0	0		48	1	0	0	0	1	24	0	28	1	0	0	38.2	313	0	0	0	0	0	Year 3
1563	778	1	5	37	2.61	2	31	16	0	0		85	0	0	0	0	1	25	0	28	0	0	0	38.8	1149	0	0	0	0	0	Year 3
1564	779	0	3	29	0.51	2	149	5	0	0		67	1	0	0	0	1	0	0	28	1	0	0	37.1	4649	0	1	0	0	0	Year 3
1565	779	0	3	29	0.51	4	168	16	0	0		72	1	0	0	0	1	0	0	28	1	0	0	38.5	4649	0	1	0	0	0	Year 3
1566	779	0	3	29	0.51	2	243	8	0	0		31	1	0	0	0	1	0	0	28	1	0	0	36.6	4649	0	1	0	0	0	Year 3
1567	780	0	0	37		3	115	6	0	0		64	1	0	0	0	0	28	0	28	1	0	0	38.4	8159	0	0	0	1	0	Year 3
1568	781	0	5	36	3.89	2	11	7	0	0		51	1	0	0	0	0	28	0	28	0	0	0	37.3	1225	0	0	0	1	0	Year 3
1569	782	0	5	36		2	46	19	0	0		161	1	0	0	0	0	28	0	28	0	0	0	37.3	162	0	0	0	0	0	Year 3
1570	783	1	0	37	1.84	2	2	17	0	0		49	1	0	0	0	1	16	0	27	1	1	0	37	624	1	0	0	0	0	Year 3
1571	783	1	0	37	1.84	2	12	20	0	0		115	1	0	0	0	0	26	0	27	1	0	0	37	624	1	0	0	0	0	Year 3
1572	783	1	0	37	1.84	2	17	11	0	0		72	1	0	0	0	0	26	0	27	1	0	0	37.2	624	1	0	0	0	0	Year 3
1573	783	1	0	37	1.84	3	25	8	0	0		54	1	1	1	1	0	26	0	27	1	0	0	37.4	624	1	0	0	0	0	Year 3
1574	784	1	0	36	1.99	2	51	6	0	0		61	1	0	0	0	0	28	0	28	0	0	0	37	5980	0	0	1	1	0	Year 3
1575	784	1	0	36	1.99	2	65	8	0	0		97	1	0	0	0	0	28	0	28	0	0	0	38.3	5980	0	0	1	1	0	Year 3
1576	785	1	0	28	0.48	6	178	4	0	0		42	1	0	0	0	1	0	0	28	1	0	0	38.3	4287	0	1	0	0	0	Year 3
1577	785	1	0	28	0.48	2	184	6	0	0		65	1	0	0	0	1	0	0	28	1	0	0	38.4	4287	0	1	0	0	0	Year 3
1578	786	1	3	33	2.06	2	0	10	0	0		198	1	0	0	0	0	28	0	28	1	0	0	37.2	893	0	0	0	0	0	Year 3
1579	787	0	6	37	2.38	2	10	21	0	0		58	1	0	0	0	1	27	0	28	1	0	0	37.3	612	0	0	0	0	1	Year 3
1580	788	1	5	29	1.36	2	47	1	0	0		60	1	0	0	0	1	0	0	28	0	0	0	37.2	3155	0	0	0	0	1	Year 3
1581	788	1	5	29	1.36	2	67	1	0	0		91	1	0	0	0	1	0	0	28	0	0	0	37.1	3155	0	0	0	0	1	Year 3
1582	789	1	3	32	1.73	2	26	1	0	0		38	1	0	0	0	0	28	0	28	0	0	0	36.6	283	0	0	0	0	1	Year 3
1583	790	1	5	34	2.62	2	0	7	0	0		81	1	0	0	0	0	26	0	28	0	0	0	37.1	690	0	0	0	1	0	Year 3
1584	791	1	5	31	1.22	2	13	2	0	0		158	1	0	0	0	1	21	0	28	1	0	0	37.3	3526	0	0	1	1	0	Year 3
1585	791	1	5	31	1.22	1	28	11	0	0	2	53	1	0	0	0	0	28	0	28	0	0	0	36.9	3526	0	0	1	1	0	Year 3
1586	792	1	0	35	2.69	2	8	13	0	0		27	1	0	0	0	0	28	0	28	1	0	0	38.7	1288	0	0	0	1	0	Year 3
1587	793	0	3	27	0.54	6	148	20	0	0		49	1	0	0	0	1	0	0	28	0	0	0	37.4	4566	0	1	0	0	0	Year 3
1588	793	0	3	27	0.54	2	251	2	0	0		184	1	0	0	0	1	0	0	28	0	0	0	38.9	4566	0	1	0	0	0	Year 3
1589	794	0	2	39	2.58	2	44	17	0	0		50	1	0	0	0	1	0	0	28	1	0	0	37.2	5587	0	0	0	0	0	Year 3
1590	794	0	2	39	2.58	2	61	2	0	0		40	1	0	0	0	1	0	0	28	1	0	0	37.2	5587	0	0	0	0	0	Year 3
1591	794	0	2	39	2.58	2	71	8	0	0		67	1	0	0	0	1	0	0	28	1	0	0	37	5587	0	0	0	0	0	Year 3
1592	794	0	2	39	2.58	2	98	19	0	0		68	1	0	0	0	1	0	0	28	1	0	0	38.1	5587	0	0	0	0	0	Year 3
1593	794	0	2	39	2.58	1	117	15	0	0	2	57	1	0	0	0	1	0	0	28	1	0	0	38.9	5587	0	0	0	0	0	Year 3
1594	794	0	2	39	2.58	2	131	9	0	0		64	1	0	0	0	1	12	0	28	1	0	0	40.7	5587	0	0	0	0	0	Year 3
1595	795	1	0	27	1.39	3	44	11	0	0		40	1	0	0	0	1	0	1	23	1	0	0	36.9	3553	1	0	1	0	0	Year 3
1596	795	1	0	27	1.39	2	57	10	0	0		29	1	0	0	0	1	0	0	25	1	0	0	37.9	3553	1	0	1	0	0	Year 3
1597	795	1	0	27	1.39	3	67	4	0	0		31	1	0	0	0	1	0	1	25	1	0	0	37.3	3553	1	0	1	0	0	Year 3
1598	795	1	0	27	1.39	6	109	12	0	0		36	1	0	0	0	1	0	0	28	1	0	0	37.8	3553	1	1	1	0	0	Year 3
1599	795	1	0	27	1.39	2	114	16	0	0		58	1	0	0	0	1	0	0	28	1	0	0	37.7	3553	1	1	1	0	0	Year 3
1600	795	1	0	27	1.39	2	122	4	0	0		54	1	0	0	0	1	0	0	28	1	0	0	38.7	3553	1	1	1	0	0	Year 3
1601	795	1	0	27	1.39	1	147	12	0	0	2	68	1	0	0	0	1	0	0	24	1	0	0	37.4	3553	1	1	1	0	0	Year 3
1602	795	1	0	27	1.39	2	159	3	0	0		72	1	0	0	0	1	11	0	24	1	0	0	38.4	3553	1	1	1	0	0	Year 4
1603	795	1	0	27	1.39	2	165	23	0	0		253	1	0	1	1	1	17	0	24	1	0	0	36.5	3553	1	1	1	0	0	Year 4
1604	796	1	5	34		1	13	12	1	1	1	67	0	0	0	0	0	27	0	28	1	0	0	37.1	2261	0	0	0	0	0	Year 3
1605	797	0	6	27	0.82	2	38	22	0	0		51	1	0	0	0	1	9	0	28	0	0	0	36.8	936	0	0	0	0	0	Year 3
1606	798	0	0	40	3.46	1	38	15	1	1	1	123	1	0	0	0	0	2	0	28	0	0	0	38.5	1843	0	0	0	0	0	Year 3
1607	798	0	0	40	3.46	3	59	7	0	0		51	1	0	0	0	1	0	0	28	1	0	0	37.6	1843	1	0	0	0	0	Year 3
1608	799	0	0	37	3	2	16	4	0	0		54	0	0	0	0	0	23	0	28	1	0	0	37.6	1425	0	0	0	1	0	Year 3
1609	800	0	0	31	1.81	3	8	10	0	0		109	1	0	0	0	0	28	0	28	1	0	0	37	3310	1	0	0	0	0	Year 3
1610	801	1	5	38	2.89	4	0	20	0	0		29	1	0	0	0	1	12	0	28	1	1	0	37	2136	0	0	0	0	1	Year 3
1611	802	0	0	23	0.6	2	83	12	0	0		58	1	0	0	0	0	28	0	28	1	0	0	36.2	4412	1	0	0	0	0	Year 3
1612	802	0	0	23	0.6	6	123	5	0	0		109	1	0	0	0	0	28	0	28	0	0	0	37	4412	1	1	0	0	0	Year 3
1613	802	0	0	23	0.6	3	168	13	0	0		313	1	0	0	0	0	28	0	28	0	0	0	36.8	4412	1	1	0	0	0	Year 3
1614	803	0	6	26	0.71	2	26	0	0	0		60	1	0	0	0	1	8	1	9	1	0	0	37	585	0	1	0	0	1	Year 3
1615	803	0	6	26	0.71	6	35	12	0	0		73	1	0	1	1	1	17	1	18	1	0	0	37	585	0	1	0	0	1	Year 3
1616	804	1	0	35	1.9	1	17	3	1	1	1	58	1	0	0	0	0	28	0	28	1	0	0	37.8	1196	0	0	1	1	0	Year 3
1617	805	0	5	36	3.04	3	0	6	0	0		42	0	0	0	0	0	24	0	28	0	0	0	37.8	3820	0	0	0	1	0	Year 3
1618	805	0	5	36	3.04	2	12	22	0	0		47	1	0	0	0	0	28	0	28	1	0	0	38.9	3820	1	0	0	1	0	Year 3
1619	806	0	2	31	2.49	2	30	8	0	0		129	1	0	0	0	0	28	0	28	1	0	0	36.7	2864	0	0	1	0	1	Year 3
1620	806	0	2	31	2.49	2	64	0	0	0		45	1	0	0	0	0	25	0	28	1	0	0	38.3	2864	0	0	1	0	1	Year 3
1621	806	0	2	31	2.49	6	85	21	0	0		48	1	0	0	0	0	25	0	28	0	0	0	38.8	2864	0	0	1	0	1	Year 3
1622	806	0	2	31	2.49	2	95	2	0	0		245	1	0	0	0	0	28	0	28	1	0	0	38.4	2864	0	0	1	0	1	Year 3
1623	807	0	5	36	3.49	6	0	0	0	0		42	0	0	0	0	0	28	0	28	0	0	0	37.4	468	0	0	0	1	0	Year 3
1624	808	1	5	34	2.95	3	0	2	0	0		151	1	0	0	0	1	0	0	28	1	1	1	37.2	3223	0	0	0	1	0	Year 3
1625	808	1	5	34	2.95	2	13	23	0	0		60	1	0	0	0	1	0	0	28	1	1	1	37	3223	0	0	0	1	0	Year 3
1626	808	1	5	34	2.95	2	17	0	0	0		53	1	0	0	0	1	4	0	28	1	1	1	37	3223	0	0	0	1	0	Year 3
1627	808	1	5	34	2.95	3	35	21	0	0		83	1	0	0	0	1	22	0	28	1	0	0	36.8	3223	0	0	0	1	0	Year 3
1628	809	0	0	24	0.48	3	57	8	0	0		47	1	0	0	0	1	0	0	28	1	0	0	37	4560	1	0	0	0	0	Year 3
1629	809	0	0	24	0.48	2	90	3	0	0		54	1	0	0	0	1	0	0	28	1	0	0	37.5	4560	1	0	0	0	0	Year 3
1630	809	0	0	24	0.48	6	115	10	0	0		46	1	0	0	0	1	0	0	28	1	0	0	38	4560	1	1	0	0	0	Year 3
1631	809	0	0	24	0.48	3	130	5	0	0		43	1	0	0	0	1	14	0	28	1	0	0	38.2	4560	1	1	0	0	0	Year 3
1632	809	0	0	24	0.48	2	214	5	0	0		60	1	0	0	0	0	28	0	28	1	0	0	36.7	4560	1	1	0	0	0	Year 4
1633	810	0	0	34	2.44	1	67	3	1	7	1	61	1	0	0	0	1	1	0	28	1	0	0	38		0	1	0	0	0	Year 3
1634	810	0	0	34	2.44	6	145	20	0	0		27	1	0	0	0	1	0	0	28	1	0	0	37.2		0	1	0	0	0	Year 3
1635	810	0	0	34	2.44	2	170	17	0	0		142	1	0	0	0	1	2	0	28	1	0	0	39.1		0	1	0	0	0	Year 4
1636	810	0	0	34	2.44	2	182	3	0	0		56	1	0	0	0	1	9	0	28	1	0	0	37.8		0	1	0	0	0	Year 4
1637	810	0	0	34	2.44	2	197	12	0	0		82	1	0	0	0	0	8	0	28	1	0	0	37.6		0	1	0	0	0	Year 4
1638	810	0	0	34	2.44	1	213	4	0	0	3	50	1	0	0	0	1	3	0	28	1	0	0	38.7		0	1	0	0	0	Year 4
1639	810	0	0	34	2.44	2	223	8	0	0		33	1	0	0	0	1	3	0	28	1	0	0	38.9		0	1	0	0	0	Year 4
1640	810	0	0	34	2.44	2	234	4	0	0		73	1	0	0	0	1	0	0	28	1	0	0	38.4		0	1	0	0	0	Year 4
1641	810	0	0	34	2.44	3	246	13	0	0		24	1	0	0	0	1	0	0	28	1	0	0	38.3		0	1	0	0	0	Year 4
1642	810	0	0	34	2.44	2	267	0	0	0		38	1	0	0	0	1	0	0	28	1	0	0	38.4		0	1	0	0	0	Year 4
1643	811	1	0	28	1.48	2	0	4	0	0		29	1	1	1	1	1	27	0	28	1	1	0	36.8	23	0	0	0	1	0	Year 3
1644	812	1	0	36	2.29	2	32	12	0	0		31	1	0	0	0	0	28	0	28	1	0	0	38	2079	0	0	0	1	0	Year 3
1645	813	0	0	37	3.18	2	113	3	0	0		44	1	0	0	0	1	0	0	24	1	0	0	37.9	855	0	0	0	0	0	Year 3
1646	813	0	0	37	3.18	2	118	16	0	0		91	1	0	0	1	1	0	0	23	1	0	0	37.2	855	0	0	0	0	0	Year 3
1647	814	0	3	25	0.74	3	33	5	0	0		64	1	0	0	0	0	28	0	28	1	0	0	37.3	2319	0	0	0	0	1	Year 3
1648	814	0	3	25	0.74	2	64	18	0	0		52	1	0	0	0	0	28	0	28	0	0	0	36.6	2319	0	1	0	0	1	Year 3
1649	815	0	3	32	1.36	2	103	3	0	0		58	1	0	0	0	0	24	0	28	1	0	0	38.6	3244	0	1	1	0	0	Year 3
1650	815	0	3	32	1.36	6	133	4	0	0		100	1	0	0	0	0	28	0	28	1	0	0	38.3	3244	0	1	1	0	0	Year 3
1651	815	0	3	32	1.36	1	138	0	1	1	1	32	1	0	0	0	0	28	0	28	1	0	0	39.1	3244	0	1	1	0	0	Year 3
1652	815	0	3	32	1.36	2	171	8	0	0		45	1	0	0	0	0	27	0	26	0	0	0	38.3	3244	0	1	1	0	0	Year 3
1653	815	0	3	32	1.36	3	190	3	0	0		67	1	1	1	1	1	27	0	26	1	0	0	39.6	3244	0	1	1	0	0	Year 4
1654	816	0	5	32	1.79	2	0	19	0	0		45	1	0	0	0	0	28	0	28	0	0	0	37.3	1044	0	0	0	0	0	Year 3
1655	817	0	5	35	1.76	2	14	15	0	0		99	1	0	0	0	1	26	0	28	1	0	0	38	6167	0	0	1	1	0	Year 3
1656	817	0	5	35	1.76	2	81	4	0	0		43	1	0	0	0	0	28	0	28	1	0	0	37.6	6167	0	0	1	1	0	Year 3
1657	817	0	5	35	1.76	2	146	19	0	0		55	1	0	0	0	1	22	0	28	1	0	0	38.8	6167	0	0	1	1	0	Year 4
1658	818	1	5	36	3.69	2	0	23	0	0		66	1	0	0	0	0	28	0	28	1	1	0	36.9	774	0	0	0	0	0	Year 3
1659	818	1	5	36	3.69	1	18	1	1	1	1	20	1	0	0	0	0	28	0	28	0	0	0	37.1	774	0	0	0	0	0	Year 3
1660	818	1	5	36	3.69	2	56	9	0	0		93	1	0	0	0	0	23	0	28	0	0	0	37.3	1216	0	0	0	0	0	Year 3
1661	818	1	5	36	3.69	2	93	0	0	0		48	1	0	0	0	0	28	0	28	0	0	0	38.4	1216	0	0	0	0	0	Year 4
1662	819	0	5	32	1.45	2	60	6	0	0		94	1	0	0	0	1	2	0	28	1	0	0	36.6	4879	0	1	0	0	1	Year 3
1663	819	0	5	32	1.45	3	70	21	0	0		29	1	0	0	0	1	0	0	28	1	0	0	39.3	4879	0	1	0	0	1	Year 3
1664	819	0	5	32	1.45	1	115	15	1	1	1	26	1	0	0	0	1	0	0	27	1	0	0	39.3	4879	0	1	0	0	1	Year 3
1665	820	0	5	37	2.99	2	11	11	0	0		84	1	0	0	0	0	21	0	27	0	0	0	37.4	699	0	0	0	1	0	Year 3
1666	821	1	0	31	1.33	2	43	9	0	0		84	1	0	0	0	0	28	0	28	1	0	0	37.1	6090	0	1	1	0	0	Year 3
1667	821	1	0	31	1.33	2	104	5	0	0		58	1	0	0	0	0	28	0	28	0	0	0	37.8	6090	0	1	1	0	0	Year 3
1668	821	1	0	31	1.33	2	148	1	0	0		37	1	0	0	0	1	16	1	19	1	0	0	39.6	6090	0	1	1	0	0	Year 4
1669	821	1	0	31	1.33	6	179	4	0	0		54	1	0	0	0	1	18	0	24	1	0	0	38.7	6090	0	1	1	0	0	Year 4
1670	821	1	0	31	1.33	2	190	12	0	0		69	1	0	0	0	0	26	0	28	1	0	0	38.2	6090	0	1	1	0	0	Year 4
1671	821	1	0	31	1.33	1	229	16	1	1	1	93	1	0	0	0	0	22	0	22	1	0	0	39.4	6090	0	1	1	0	0	Year 4
1672	822	1	3	38	2.72	2	18	12	0	0		49	1	0	0	0	1	3	1	6	1	0	1	36.7	2045	0	0	0	0	0	Year 3
1673	823	1	5	34	3	3	0	8	0	0		179	0	0	0	0	0	1	0	28	1	1	0	37.4	3673	0	0	0	1	0	Year 3
1674	823	1	5	34	3	2	33	5	0	0		89	1	0	0	0	1	0	0	28	1	0	0	37.3	3673	0	1	0	1	0	Year 3
1675	823	1	5	34	3	2	48	0	0	0		53	1	0	0	0	1	0	0	28	1	0	0	37.1	3673	0	1	0	1	0	Year 3
1676	824	1	5	39	3.15	1	19	23	1	4	1	70	1	0	0	0	0	28	0	28	1	0	0	38.4	537	1	0	0	0	0	Year 3
1677	825	0	5	35	2.9	2	0	19	0	0		29	1	0	0	0	1	12	1	24	1	1	0	38.1	736	0	0	0	1	0	Year 3
1678	825	0	5	35	2.9	2	6	2	0	0		58	1	0	0	0	1	18	0	28	1	1	0	37.8	736	0	0	0	1	0	Year 3
1679	826	0	3	38	2.27	2	11	14	0	0		232	1	0	0	0	0	28	0	28	0	0	0	36.5	144	0	0	0	0	0	Year 3
1680	827	0	3	39	3.52	2	10	6	0	0		58	1	0	0	0	0	28	0	28	0	0	0	37.1	2018	0	0	1	0	0	Year 3
1681	828	0	0	28	0.99	6	148	11	0	0		38	1	0	0	0	0	28	0	28	0	0	0	38.7	6937	0	1	1	0	0	Year 3
1682	828	0	0	28	0.99	2	230	5	0	0		37	1	0	0	0	0	27	0	28	0	0	0	38.5	6937	0	1	1	0	0	Year 4
1683	829	1	3	37	2.64	2	8	3	0	0		18	1	0	0	0	1	17	0	28	1	1	1	36.5	484	0	0	0	0	0	Year 3
1684	830	1	0	37	1.96	2	0	16	0	0		51	1	0	0	0	1	23	1	23	1	0	0	37	402	0	0	0	0	0	Year 3
1685	831	0	5	39	4.83	2	1	17	0	0		42	1	0	0	0	1	10	1	23	1	1	0	37.2	1286	0	0	0	1	0	Year 3
1686	832	1	0	36	2.78	2	1	4	0	0		40	1	0	0	0	0	11	0	28	0	0	0	37.4		0	0	0	1	0	Year 3
1687	832	1	0	36	2.78	1	40	19	0	0	4	63	1	0	0	0	0	28	0	28	0	0	0	38.6		1	0	0	1	0	Year 3
1688	832	1	0	36	2.78	2	110	8	0	0		64	0	0	0	0	1	27	0	28	1	0	0	37.1		1	0	0	1	0	Year 4
1689	833	1	0	25	0.77	2	101	5	0	0		35	1	0	0	0	1	24	0	28	0	0	0	37.5	836	0	1	0	0	1	Year 3
1690	834	0	3	35	2.04	2	0	2	0	0		60	1	0	0	0	0	28	0	28	0	0	0	36.9	474	0	0	1	0	0	Year 3
1691	835	1	3	35	2.16	2	0	4	0	0		54	1	0	0	0	0	28	0	28	0	0	0	36.8	332	0	0	0	0	0	Year 3
1692	836	0	5	34	1.5	3	3	0	0	0		45	1	0	0	0	0	20	0	28	1	0	0	37.3	2825	0	0	0	1	0	Year 3
1693	836	0	5	34	1.5	2	13	6	0	0		70	1	0	0	0	0	11	0	28	1	0	0	37.1	2825	1	0	0	1	0	Year 3
1694	836	0	5	34	1.5	1	20	18	0	0	3	77	1	0	0	0	0	11	0	28	1	0	0	37.1	2825	1	0	0	1	0	Year 3
1695	836	0	5	34	1.5	3	58	12	0	0		70	0	0	0	0	0	28	0	28	1	0	0	38.2	2825	1	0	0	1	0	Year 3
1696	837	0	3	23	0.48	1	6	11	1	3	1	146	1	0	0	0	1	0	0	19	1	0	0	36.4	3148	0	0	0	0	0	Year 3
1697	837	0	3	23	0.48	3	34	20	0	0		19	1	0	0	0	1	0	1	27	1	0	0	37	3148	0	0	0	0	0	Year 3
1698	838	1	0	36	2.34	2	0	17	0	0		26	1	0	0	0	1	0	0	22	1	1	0	37.2	1389	0	0	0	1	0	Year 3
1699	838	1	0	36	2.34	2	10	1	0	0		28	1	0	0	0	1	10	0	28	1	0	0	37.5	1389	0	0	0	1	0	Year 3
1700	839	1	5	35	4	2	0	10	0	0		113	1	0	0	0	0	16	0	25	0	1	0	36.8	1395	0	0	0	0	0	Year 3
1701	839	1	5	35	4	2	10	13	0	0		63	0	0	0	0	1	19	1	25	1	1	0	38.1	1395	0	0	0	0	0	Year 3
1702	840	1	0	26	0.77	2	129	16	0	0		45	1	0	0	0	1	0	0	28	0	0	0	36.5	2996	0	1	1	0	0	Year 3
1703	841	0	5	33	3.01	2	0	11	0	0		33	1	0	0	0	1	13	1	18	1	1	0	37	339	0	0	0	0	0	Year 3
1704	841	0	5	33	3.01	2	4	6	0	0		55	1	0	0	0	1	17	1	22	1	0	0	37.9	339	0	0	0	0	0	Year 3
1705	841	0	5	33	3.01	3	13	19	0	0		41	1	1	1	1	1	26	1	26	1	0	0	37.5	339	0	0	0	0	0	Year 3
1706	842	1	0	35	3.09	2	0	9	0	0		114	1	0	0	0	0	26	0	28	0	0	0	36.9	1545	0	0	0	1	0	Year 3
1707	842	1	0	35	3.09	2	38	5	0	0		111	1	0	0	0	0	20	0	28	0	0	0	37.5	1545	0	0	0	1	1	Year 3
1708	842	1	0	35	3.09	2	49	13	0	0		112	1	0	0	0	0	20	0	28	0	0	0	37	1545	0	0	0	1	1	Year 3
1709	843	0	0	37	2.78	1	36	22	0	0	2	38	1	0	0	0	1	0	0	28	1	0	0	38.7		0	0	1	0	0	Year 3
1710	843	0	0	37	2.78	2	55	18	0	0		37	1	0	0	0	1	0	0	22	1	0	0	38.7		0	0	1	0	0	Year 3
1711	843	0	0	37	2.78	2	70	5	0	0		39	1	0	0	0	1	0	0	16	1	0	0	38.9		0	0	1	0	0	Year 3
1712	843	0	0	37	2.78	2	165	5	0	0		50	1	0	0	0	1	0	0	28	1	0	0	38.3		1	1	1	0	0	Year 4
1713	843	0	0	37	2.78	1	175	11	0	0	2	65	1	0	0	0	1	0	0	28	1	0	0	38.1		1	1	1	0	0	Year 4
1714	843	0	0	37	2.78	6	202	10	0	0		53	1	0	0	0	1	0	0	28	1	0	0	40.8		1	1	1	0	0	Year 4
1715	844	1	5	34	2.21	1	23	11	1	1	1	58	1	0	0	0	1	0	0	28	0	0	0	38.5	2077	0	0	1	0	1	Year 3
1716	844	1	5	34	2.21	3	50	18	0	0		47	1	0	0	0	1	0	0	28	0	0	0	37.2	2077	0	0	1	0	1	Year 3
1717	844	1	5	34	2.21	3	85	12	0	0		95	1	0	0	1	1	12	0	28	1	0	0	38.9	2077	0	0	1	0	1	Year 4
1718	845	0	5	39	3.69	2	5	21	0	0		87	1	0	0	0	0	28	0	28	0	0	0	37.2	62	0	0	0	0	0	Year 3
1719	846	1	0	40		5	36	7	0	0		61	1	0	0	0	0	28	0	28	0	0	0	38.2	91	0	0	0	0	0	Year 3
1720	847	1	3	24	0.48	6	190	13	0	0		112	1	0	0	0	1	0	0	28	0	0	0	37	4649	0	1	0	0	1	Year 3
1721	848	0	5	28	0.48	2	25	18	0	0		39	1	0	0	0	1	6	0	28	1	0	0	37.3	601	0	0	0	0	1	Year 3
1722	848	0	5	28	0.48	3	30	5	0	0		66	1	0	0	0	1	11	0	28	1	0	0	37.1	601	0	0	0	0	1	Year 3
1723	849	1	6	28	1.02	2	85	21	0	0		41	1	0	0	0	1	9	0	28	0	0	0	37.6	5636	1	1	1	0	0	Year 3
1724	850	0	5	36	2.29	1	17	17	0	0	2	50	1	0	0	0	1	24	0	28	1	0	0	37	598	0	0	0	0	0	Year 3
1725	851	1	5	38	3.2	2	35	15	0	0		38	1	0	0	0	1	13	0	28	1	0	1	36.8	1091	0	0	0	0	0	Year 3
1726	852	0	5	35	2.64	3	0	9	0	0		173	1	0	0	0	0	21	0	28	0	0	0	36.7	2412	0	0	0	1	0	Year 3
1727	852	0	5	35	2.64	2	46	7	0	0		38	0	0	0	0	1	26	0	28	0	0	0	37.5	2412	0	0	0	1	1	Year 4
1728	852	0	5	35	2.64	6	81	19	0	0		182	1	0	0	0	0	28	0	28	0	0	0	38.4	2412	0	0	0	1	1	Year 4
1729	853	1	3	37	3.77	2	10	12	0	0		25	1	0	0	0	1	12	0	23	1	1	1	37.1	1941	0	0	0	0	0	Year 3
1730	854	1	2	36	2.49	2	0	1	0	0		54	1	0	0	0	0	28	0	28	0	0	0	37.1	293	0	0	1	0	0	Year 3
1731	855	1	0	36	2.83	2	11	7	0	0		68	0	0	0	0	1	19	0	28	1	0	0	37.3	930	0	0	1	0	0	Year 3
1732	855	1	0	36	2.83	2	20	11	0	0		62	1	0	0	1	0	28	0	28	1	0	0	37.5	930	0	0	1	0	0	Year 3
1733	856	1	3	24	0.71	3	46	16	0	0		51	1	0	0	0	1	7	0	28	0	0	0	36.8	1656	0	1	0	0	0	Year 3
1734	856	1	3	24	0.71	2	58	15	0	0		51	1	0	0	0	1	19	0	28	1	0	0	37.1	1656	1	1	0	0	0	Year 3
1735	856	1	3	24	0.71	2	77	7	0	0		87	1	0	0	0	0	28	0	28	0	0	0	37.4	1656	1	1	0	0	0	Year 3
1736	857	0	5	39	3.88	2	5	0	0	0		47	1	0	0	0	0	28	0	28	1	0	0	38.4	213	0	0	0	0	0	Year 3
1737	858	0	5	33	1.47	2	0	12	0	0		25	1	0	0	0	0	22	0	28	0	0	0	36.7	2049	0	0	0	1	0	Year 3
1738	859	1	3	26	0.99	2	44	5	0	0		81	1	0	0	0	1	8	0	28	1	0	0	37.2	1459	0	0	0	0	0	Year 3
1739	859	1	3	26	0.99	1	56	13	0	0	2	99	1	0	0	0	1	20	0	28	1	0	0	37.4	1459	0	0	0	0	0	Year 3
1740	860	0	5	36	2.01	3	23	4	0	0		35	1	0	0	0	1	16	0	28	1	0	0	37.6	1408	0	0	0	1	0	Year 3
1741	861	1	3	24	0.99	1	64	10	1	1	1	37	1	0	0	0	0	28	0	28	1	0	0	37.1	2540	1	0	0	0	0	Year 3
1742	862	1	5	29	1.64	2	50	7	0	0		79	1	0	0	0	0	28	0	28	0	0	0	36.8	2161	1	0	0	0	0	Year 3
1743	863	0	5	29	1.2	2	0	7	0	0		288	0	0	0	0	0	18	0	28	1	1	0	37	1557	0	0	0	0	0	Year 3
1744	864	0	5	30	2.13	2	40	5	0	0		43	1	0	0	0	0	28	0	28	0	0	0	36.6	500	0	0	0	0	0	Year 3
1745	865	1	5	33	1.7	2	0	13	0	0		294	0	0	0	0	0	25	0	28	1	0	0	36.7	783	0	0	0	0	0	Year 3
1746	866	0	5	33	2.2	2	0	7	0	0		41	0	1	1	1	1	22	1	22	1	1	0	37.3	131	0	0	0	0	0	Year 3
1747	867	1	0	32	1.3	2	87	22	0	0		28	1	1	1	1	1	22	0	28	1	0	0	37.3	283	0	0	1	0	0	Year 3
1748	868	0	5	38	3.34	2	0	10	0	0		126	0	0	0	0	0	28	0	28	1	1	0	37	456	0	0	0	0	0	Year 3
1749	869	1	5	27	0.82	1	58	4	1	4	1	60	1	0	0	0	1	9	0	28	0	0	0	37.4	3109	1	1	0	0	0	Year 3
1750	870	1	3	34	1.96	2	105	5	0	0		100	1	0	0	0	1	25	0	28	0	0	0	38.6	3211	0	0	0	0	0	Year 3
1751	871	0	0	39	3.54	2	0	16	0	0		23	1	0	0	0	1	0	1	22	1	1	0	38.7	4331	0	0	0	1	0	Year 3
1752	871	0	0	39	3.54	2	23	3	0	0		58	1	0	0	0	1	0	0	18	1	1	1	37.2	4331	0	1	0	1	0	Year 4
1753	871	0	0	39	3.54	6	52	3	0	0		58	1	0	0	0	1	3	0	28	1	0	0	38	4331	0	1	0	1	0	Year 4
1754	872	1	3	30	1.22	2	59	3	0	0		56	1	0	0	0	0	28	0	28	0	0	0	36.8	986	0	0	0	0	0	Year 3
1755	873	1	0	34	2.21	2	0	12	0	0		316	1	0	0	0	1	14	0	28	0	0	0	36.3	1174	0	0	0	0	0	Year 3
1756	874	1	5	24		2	62	15	0	0		73	1	0	0	0	1	0	0	28	0	0	0	36.8		1	1	0	0	0	Year 3
1757	874	1	5	24		2	73	19	0	0		17	1	0	0	0	1	0	0	28	0	0	0	37.4		1	1	0	0	0	Year 3
1758	874	1	5	24		2	104	9	0	0		49	1	0	0	0	1	0	0	28	0	0	0	37.6		1	1	0	0	1	Year 4
1759	874	1	5	24		2	168	12	0	0		83	1	0	0	0	1	0	0	28	0	0	0	36.8		1	1	0	0	1	Year 4
1760	875	1	3	36	2.56	2	0	6	0	0		113	1	0	0	0	1	26	0	28	1	0	0	37.3	892	0	0	0	1	0	Year 3
1761	876	0	5	38	3.05	2	1	2	0	0		72	1	0	0	0	0	25	0	28	1	0	0	37	597	0	0	0	1	0	Year 3
1762	877	0	5	34	2.23	2	1	4	0	0		62	1	0	0	0	0	21	0	28	1	0	0	37	858	0	0	0	1	0	Year 3
1763	877	0	5	34	2.23	2	9	16	0	0		35	1	0	0	0	1	23	0	28	1	0	0	37	858	0	0	0	1	0	Year 4
1764	878	1	3	30	1.3	2	3	12	0	0		87	1	0	0	0	1	13	0	26	1	0	0	37.4	1893	0	0	0	1	0	Year 3
1765	878	1	3	30	1.3	1	28	11	0	0	4	125	0	0	0	0	1	25	0	28	0	0	0	37.2	1893	0	0	0	1	0	Year 4
1766	879	0	0	40	3.57	2	62	14	0	0		75	1	0	0	0	0	28	0	28	1	0	0	37.2	858	0	0	0	0	0	Year 3
1767	880	1	3	25	0.74	2	105	6	0	0		99	1	0	0	0	1	0	0	25	1	0	0	38.4		1	1	0	0	0	Year 3
1768	880	1	3	25	0.74	3	111	12	0	0		41	1	0	0	0	1	0	1	26	1	0	0	37		1	1	0	0	0	Year 3
1769	880	1	3	25	0.74	6	154	11	0	0		30	1	0	0	0	1	3	0	28	1	0	0	37.8		1	1	0	0	0	Year 4
1770	880	1	3	25	0.74	2	170	3	0	0		58	1	0	0	0	1	6	0	28	1	0	0	37.9		1	1	0	0	0	Year 4
1771	880	1	3	25	0.74	6	187	12	0	0		61	1	0	0	0	1	0	0	28	1	0	0	38.4		1	1	0	0	0	Year 4
1772	881	1	5	37	2.61	2	66	11	0	0		82	1	0	0	0	0	28	0	28	0	0	0	38.4		0	1	0	1	0	Year 3
1773	881	1	5	37	2.61	3	158	14	0	0		37	1	0	0	0	1	0	0	28	0	0	0	37.7		0	1	0	1	1	Year 4
1774	881	1	5	37	2.61	2	174	20	0	0		39	1	0	0	0	1	4	0	28	0	0	0	38.1		0	1	0	1	1	Year 4
1775	881	1	5	37	2.61	3	199	4	0	0		36	1	0	0	0	0	28	0	28	1	0	0	39.6		0	1	0	1	1	Year 4
1776	882	1	0	41	4.22	2	109	14	0	0		58	1	0	0	0	0	28	0	28	1	0	0	38.7	979	0	0	0	0	0	Year 3
1777	883	0	0	25	0.85	2	58	4	0	0		47	1	0	0	0	1	0	0	28	0	0	0	37.5	718	0	0	0	0	0	Year 3
1778	884	1	5	39	3.22	2	0	17	0	0		139	1	0	0	0	0	1	1	16	0	1	0	37.6	3696	0	0	0	1	0	Year 3
1779	884	1	5	39	3.22	2	8	19	0	0		46	1	0	0	0	1	1	0	23	1	1	1	36.8	3696	0	0	0	1	0	Year 4
1780	884	1	5	39	3.22	2	19	5	0	0		80	1	0	0	0	1	12	0	26	1	0	0	37.2	3696	0	0	0	1	0	Year 4
1781	885	0	3	24	0.52	3	0	5	0	0		157	0	0	0	0	1	0	0	19	1	0	0	37.4		0	1	0	0	0	Year 4
1782	885	0	3	24	0.52	1	10	23	1	2	1	49	1	0	0	0	1	0	0	26	1	1	0	37.1		0	1	0	0	1	Year 4
1783	885	0	3	24	0.52	3	50	23	0	0		65	1	0	0	0	1	0	0	28	0	0	0	37.1		0	1	0	0	1	Year 4
1784	885	0	3	24	0.52	2	60	23	0	0		41	1	0	0	0	1	0	0	28	1	0	0	37.3		1	1	0	0	1	Year 4
1785	885	0	3	24	0.52	1	89	9	1	1	1	169	1	0	0	0	1	0	0	28	1	0	0	36.9		1	1	0	0	1	Year 4
1786	886	1	0	31	1.16	1	53	4	0	0	2	56	1	0	0	0	0	28	0	28	0	0	0	36.8	4231	0	0	1	0	0	Year 4
1787	886	1	0	31	1.16	2	119	5	0	0		43	1	0	0	0	0	28	0	28	1	0	0	38.5	4231	0	1	1	0	1	Year 4
1788	886	1	0	31	1.16	1	176	22	1	1	1	70	1	1	1	1	1	0	0	0	1	0	0	37.4	4231	0	1	1	0	1	Year 4
1789	887	0	3	24	0.63	3	0	5	0	0		85	0	0	0	0	1	0	0	24	1	1	0	37.3		0	0	1	0	0	Year 4
1790	887	0	3	24	0.63	2	10	4	0	0		103	1	0	0	0	1	0	0	27	1	0	0	37.2		0	0	1	0	0	Year 4
1791	887	0	3	24	0.63	1	21	21	1	5	1	34	1	0	0	0	1	2	0	28	1	0	0	37		0	0	1	0	0	Year 4
1792	887	0	3	24	0.63	2	57	8	0	0		114	1	0	0	0	1	0	0	28	0	0	0	37.1		0	0	1	0	0	Year 4
1793	887	0	3	24	0.63	2	106	23	0	0		49	1	0	0	0	1	0	0	28	0	0	0	37.5		0	1	1	0	0	Year 4
1794	888	0	5	36	4.65	6	26	12	0	0		51	1	0	0	0	0	28	0	28	1	0	0	37.1	761	0	0	0	0	0	Year 4
1795	889	1	5	37	3.1	2	4	5	0	0		297	0	0	0	0	0	28	0	28	0	0	0	37.3	340	0	0	0	0	0	Year 4
1796	890	0	0	31	1.5	2	0	3	0	0		139	1	0	0	0	1	27	0	28	1	1	0	37.1	181	0	0	0	0	0	Year 4
1797	891	1	5	34	2.58	3	14	13	0	0		83	1	0	0	0	0	28	0	28	1	0	0	38	878	0	0	0	1	0	Year 4
1798	892	1	0	26	0.88	6	166	3	0	0		40	1	0	0	0	1	0	0	28	1	0	0	38.9	4411	0	1	0	0	0	Year 4
1799	893	1	5	36	2.32	2	0	22	0	0		134	1	0	0	0	0	15	0	28	1	0	0	36.8	998	0	0	0	1	0	Year 4
1800	894	1	0	26	1.02	6	139	5	0	0		135	0	0	0	0	1	15	0	28	1	0	0	38.4	516	0	1	0	0	0	Year 4
1801	895	1	0	39	2.86	2	5	17	0	0		25	1	0	0	0	0	28	0	28	1	0	0	36.7	965	0	0	0	0	1	Year 4
1802	896	1	2	24	0.68	6	25	9	0	0		59	1	0	0	0	1	0	0	16	1	0	0	36.9	1852	1	1	0	0	0	Year 4
1803	896	1	2	24	0.68	3	36	17	0	0		75	1	0	0	0	1	0	0	12	1	0	0	36.7	1852	1	1	0	0	0	Year 4
1804	896	1	2	24	0.68	5	55	4	0	0		65	1	0	0	0	1	3	1	22	1	0	0	36.7	1852	1	1	0	0	0	Year 4
1805	896	1	2	24	0.68	4	79	7	0	0		51	1	1	1	1	1	27	1	27	1	0	0	37	1852	1	1	0	0	0	Year 4
1806	897	0	5	39	3.61	2	9	9	0	0		45	1	0	0	0	0	26	0	27	0	0	0	37	1396	0	0	0	1	0	Year 4
1807	898	0	5	39	4.65	2	28	4	0	0		72	1	0	0	0	0	28	0	28	1	0	0	36.7	725	0	0	0	0	0	Year 4
1808	899	1	0	28	1.21	2	0	14	0	0		108	1	0	0	0	1	17	0	23	1	1	0	36.8	248	0	0	0	0	0	Year 4
1809	899	1	0	28	1.21	2	6	15	0	0		84	1	1	1	1	1	23	0	28	1	1	0	36.9	248	0	0	0	0	0	Year 4
1810	900	0	0	37	3.18	1	85	13	0	0	2	54	0	0	0	0	0	28	0	28	0	0	0	38.4	300	0	0	0	1	1	Year 4
1811	901	1	5	39	3.01	1	2	4	1	1	1	34	1	0	0	0	1	11	0	28	1	0	0	37.2	1368	0	0	0	1	0	Year 4
1812	901	1	5	39	3.01	2	23	13	0	0		36	1	0	0	0	0	28	0	28	1	0	0	37.3	1368	0	0	0	1	0	Year 4
1813	901	1	5	39	3.01	6	26	7	0	0		38	1	0	0	0	0	28	0	28	1	0	0	37.1	1368	0	0	0	1	0	Year 4
1814	902	1	0	39	4.76	2	50	14	0	0		113	1	0	0	0	0	28	0	28	1	0	0	39	1510	0	0	0	0	0	Year 4
1815	902	1	0	39	4.76	5	58	13	0	0		176	1	0	0	0	0	28	0	28	1	0	0	37.1	1510	0	0	0	0	0	Year 4
1816	903	0	0	37	4.08	6	146	10	0	0		33	1	0	0	0	0	28	0	28	1	0	0	37.1	1924	0	0	0	0	0	Year 4
1817	904	0	3	27	0.45	3	103	5	0	0		122	1	0	0	0	1	0	0	19	1	0	0	38.1		0	1	1	0	0	Year 4
1818	904	0	3	27	0.45	2	135	23	0	0		100	1	0	0	0	1	0	0	28	1	0	0	39.2		0	1	1	0	0	Year 4
1819	904	0	3	27	0.45	2	153	13	0	0		44	1	0	0	0	1	0	0	28	1	0	0	37.3		0	1	1	0	0	Year 4
1820	904	0	3	27	0.45	2	169	12	0	0		232	1	0	0	0	1	0	0	28	1	0	0	37.5		0	1	1	0	0	Year 4
1821	905	0	5	33	2.15	3	0	4	0	0		253	0	0	0	0	1	0	0	24	1	1	1	37.2		0	0	0	1	0	Year 4
1822	905	0	5	33	2.15	2	15	11	0	0		84	1	0	0	0	1	1	0	28	1	0	0	36.8		0	1	0	1	0	Year 4
1823	905	0	5	33	2.15	2	28	12	0	0		39	1	0	0	0	1	14	0	28	1	0	0	37.2		0	1	0	1	1	Year 4
1824	906	1	6	37	3.03	2	2	8	0	0		37	1	0	0	0	1	0	1	0	1	1	1	37		0	0	0	1	0	Year 4
1825	906	1	6	37	3.03	3	8	2	0	0		30	1	0	0	0	1	0	1	0	1	1	1	36.8		0	1	0	1	0	Year 4
1826	906	1	6	37	3.03	2	36	14	0	0		53	1	0	0	0	1	4	1	25	1	0	0	38.3		1	1	0	1	0	Year 4
1827	906	1	6	37	3.03	6	56	18	0	0		58	1	0	0	0	0	2	0	28	1	0	0	38.1		1	1	0	1	0	Year 4
1828	907	1	5	36	1.96	3	8	5	0	0		28	1	0	0	0	0	28	0	28	0	0	0	36.9	1698	0	0	0	0	0	Year 4
1829	908	1	3	23	0.51	2	114	9	0	0		64	1	0	0	0	1	23	0	28	0	0	0	37.1	4399	1	0	0	0	1	Year 4
1830	908	1	3	23	0.51	4	168	11	0	0		74	1	0	0	0	0	28	0	28	0	0	0	36.8	4399	1	0	0	0	1	Year 4
1831	909	1	5	25	0.62	2	62	2	0	0		100	1	0	0	0	1	0	0	28	0	0	0	37.2		0	1	0	0	0	Year 4
1832	909	1	5	25	0.62	2	69	3	0	0		48	1	0	0	0	1	0	0	28	0	0	0	38.4		0	1	0	0	0	Year 4
1833	909	1	5	25	0.62	2	75	7	0	0		86	1	0	0	0	1	0	0	28	0	0	0	38.4		0	1	0	0	0	Year 4
1834	909	1	5	25	0.62	2	118	5	0	0		85	1	0	0	0	1	0	0	28	0	0	0	36.7		0	1	0	0	0	Year 4
1835	910	0	5	39	3	2	5	23	0	0		50	1	0	0	0	1	2	1	21	1	1	0	38	1209	0	0	0	1	0	Year 4
1836	910	0	5	39	3	2	8	22	0	0		45	1	0	0	0	1	5	1	24	1	0	0	38.2	1209	0	0	0	1	0	Year 4
1837	911	1	5	33	3.2	2	0	3	0	0		72	0	0	0	0	1	0	0	25	1	0	0	37.8	2189	0	1	0	0	0	Year 4
1838	911	1	5	33	3.2	6	13	17	0	0		37	1	0	0	0	1	0	0	28	1	0	0	36.9	2189	0	1	0	0	0	Year 4
1839	911	1	5	33	3.2	2	25	7	0	0		56	1	0	0	0	1	0	0	28	0	0	0	37.5	2189	0	1	0	0	0	Year 4
1840	911	1	5	33	3.2	2	32	5	0	0		43	1	0	0	0	1	0	0	28	0	0	0	37.4	2189	0	1	0	0	0	Year 4
1841	911	1	5	33	3.2	2	64	8	0	0		34	1	0	0	0	1	13	0	28	1	0	0	38.5	2189	0	1	0	0	0	Year 4
1842	911	1	5	33	3.2	2	71	6	0	0		51	1	0	0	0	1	20	0	28	1	0	0	38.2	2189	0	1	0	0	0	Year 4
1843	912	1	0	25	0.68	2	167	18	0	0		113	1	0	0	0	1	19	0	28	1	0	0	37.3	2133	0	0	0	0	0	Year 4
1844	913	1	0	25	0.68	2	128	9	0	0		53	1	0	0	0	0	28	0	28	0	0	0	39.2	4692	0	1	0	0	0	Year 4
1845	913	1	0	25	0.68	2	162	19	0	0		50	1	0	0	0	1	13	0	28	0	0	0	38.1	4692	0	1	0	0	0	Year 4
1846	914	0	6	33	2.07	3	0	18	0	0		99	1	0	0	0	0	11	0	24	0	0	0	37		0	0	0	1	0	Year 4
1847	915	1	5	31	1.33	6	195	1	0	0		27	1	0	0	0	1	2	0	28	1	0	0	38.3	6305	0	1	0	0	1	Year 4
1848	916	0	5	38	3.26	3	1	18	0	0		154	1	0	0	0	1	13	1	24	1	1	0	38	692	0	0	0	1	0	Year 4
1849	916	0	5	38	3.26	2	11	20	0	0		71	1	0	0	0	1	24	0	28	1	0	0	37.9	692	0	0	0	1	0	Year 4
1850	917	0	0	36	2.64	1	19	6	1	1	1	94	1	0	0	0	0	28	0	28	1	0	0	37.5	1582	0	0	0	0	0	Year 4
1851	917	0	0	36	2.64	6	52	7	0	0		76	1	0	0	0	0	28	0	28	1	0	0	39	1582	0	0	0	0	0	Year 4
1852	918	0	5	29	0.77	1	25	17	1	2	1	24	1	0	0	0	0	26	0	28	1	0	0	37.1	1634	0	0	0	0	0	Year 4
1853	919	0	5	37	3.83	3	109	23	0	0		20	1	0	0	0	1	21	0	28	1	0	0	37.2	1073	1	0	0	1	1	Year 4
1854	920	0	0	28	1.2	2	0	14	0	0		140	1	0	0	0	1	23	0	26	0	0	0	37	438	0	0	0	0	0	Year 4
1855	921	0	0	34	2.38	6	10	4	0	0		63	1	0	0	0	0	28	0	28	1	0	0	37.6	1009	0	0	0	0	0	Year 4
1856	922	0	3	23	0.54	3	75	0	0	0		62	0	0	0	0	1	0	0	28	1	0	0	37.3	3427	1	1	1	0	1	Year 4
1857	923	0	0	34	2.48	3	0	3	0	0		27	1	0	0	0	1	21	0	28	1	0	0	37	3390	0	0	0	1	0	Year 4
1858	924	1	0	37	3.38	2	1	8	0	0		22	1	0	0	0	0	26	0	28	0	0	0	37.1	644	0	0	1	0	0	Year 4
1859	925	0	5	32	1.69	2	17	8	0	0		38	1	0	0	0	0	26	0	28	0	0	0	36.9	1701	0	0	0	0	0	Year 4
1860	926	1	5	32	1.5	2	0	14	0	0		14	0	0	0	0	0	16	0	19	0	0	0	36.8	1989	0	0	0	1	0	Year 4
1861	926	1	5	32	1.5	2	3	11	0	0		16	1	0	0	0	1	18	1	21	1	0	0	37.1	1989	0	0	0	1	0	Year 4
1862	926	1	5	32	1.5	2	14	9	0	0		75	1	0	0	0	0	20	0	28	1	0	0	36.9	1989	0	0	0	1	0	Year 4
1863	926	1	5	32	1.5	3	44	6	0	0		46	1	0	0	0	1	18	0	28	1	0	0	37.2	1989	0	0	0	1	0	Year 4
1864	927	0	0	39	4	2	68	21	0	0		74	1	0	0	0	1	0	0	28	0	0	0	37.7	1720	0	0	0	0	0	Year 4
1865	928	0	3	40	2.72	2	48	19	0	0		64	1	0	0	0	0	28	0	28	1	0	0	38	100	0	0	0	1	0	Year 4
1866	929	1	0	33	1.36	2	0	20	0	0		85	1	0	0	0	0	19	0	28	1	0	0	37.2	1884	0	0	0	1	0	Year 4
1867	929	1	0	33	1.36	2	10	0	0	0		31	1	0	0	0	1	21	0	28	1	0	0	37.1	1884	0	0	0	1	0	Year 4
1868	929	1	0	33	1.36	3	13	5	0	0		62	0	0	0	0	1	25	0	28	1	0	0	38	1884	0	0	0	1	0	Year 4
1869	930	1	5	37	2.79	3	18	4	0	0		47	1	0	0	0	0	28	0	28	1	0	0	37.9	1967	0	0	0	1	0	Year 4
1870	930	1	5	37	2.79	2	27	5	0	0		60	1	0	0	0	0	28	0	28	1	0	0	37.1	1967	0	0	0	1	0	Year 4
1871	931	0	3	39	3.77	6	48	20	0	0		54	1	0	0	0	1	22	0	28	0	0	0	38.1	572	0	0	0	0	0	Year 4
1872	932	1	3	39	3.57	2	117	21	0	0		35	1	0	0	0	0	27	0	28	0	0	0	39	1574	0	1	0	0	0	Year 4
1873	933	0	0	38	3.15	2	0	1	0	0		37	1	0	0	0	0	24	0	28	1	0	0	37.2	479	0	0	1	0	0	Year 4
1874	934	1	3	28	0.96	3	101	17	0	0		52	1	0	0	0	0	28	0	28	0	0	0	38.2	826	0	0	0	0	0	Year 4
1875	935	0	5	27	0.92	2	8	5	0	0		62	1	0	0	0	1	0	0	24	1	0	0	37.2		0	1	0	0	0	Year 4
1876	935	0	5	27	0.92	3	24	5	0	0		66	1	0	0	0	1	0	0	24	1	0	0	37.5		0	1	0	0	0	Year 4
1877	935	0	5	27	0.92	2	36	3	0	0		84	1	0	0	0	1	0	0	28	1	0	0	36.8		0	1	0	0	0	Year 4
1878	936	1	5	39	3.31	3	1	5	0	0		37	1	0	0	0	1	5	1	16	1	1	0	37.2	1243	0	0	0	1	0	Year 4
1879	937	0	0	35	2.52	2	6	0	0	0		41	1	0	0	0	0	28	0	28	0	0	0	38.1	199	0	0	0	0	0	Year 4
1880	938	1	5	35	2.22	2	1	19	0	0		57	1	0	0	0	0	14	0	27	1	0	0	37.7		0	0	0	1	0	Year 4
1881	938	1	5	35	2.22	3	7	5	0	0		42	1	0	0	0	0	8	0	27	1	0	0	37.3		0	0	0	1	0	Year 4
1882	939	1	3	23	0.65	6	112	11	0	0		108	1	0	0	0	1	0	0	28	0	0	0	37.1		0	1	0	0	0	Year 4
1883	940	0	5	37	2.69	2	0	15	0	0		33	1	0	0	0	0	28	0	28	1	0	0	36.7	643	0	0	0	0	0	Year 4
1884	941	1	0	35	2.32	2	0	10	0	0		92	0	0	0	0	1	0	0	12	1	0	0	38.3		0	0	0	1	0	Year 4
1885	941	1	0	35	2.32	3	8	12	0	0		54	1	0	0	0	1	0	1	19	1	0	0	38.1		0	1	0	1	0	Year 4
1886	942	0	5	27	1.23	2	18	6	0	0		61	1	0	0	0	1	0	0	28	1	0	0	36.9	2507	0	0	1	0	0	Year 4
1887	942	0	5	27	1.23	3	28	10	0	0		70	1	0	0	0	1	0	0	28	1	0	0	36.9	2507	0	0	1	0	0	Year 4
1888	943	1	5	36	2.85	2	3	3	0	0		183	1	0	0	0	0	28	0	28	0	0	0	37	582	0	0	0	1	0	Year 4
1889	944	1	5	38	4.39	2	1	20	0	0		26	1	0	0	0	1	0	1	12	1	1	1	37		0	0	1	1	0	Year 4
1890	944	1	5	38	4.39	2	5	14	0	0		58	1	0	0	0	1	0	0	10	1	0	1	37.4		0	0	1	1	0	Year 4
1891	944	1	5	38	4.39	2	8	17	0	0		28	1	0	0	0	1	0	1	9	1	0	1	37.3		0	0	1	1	0	Year 4
1892	944	1	5	38	4.39	2	17	3	0	0		65	1	0	0	0	1	0	0	9	1	0	1	37		0	0	1	1	0	Year 4
1893	944	1	5	38	4.39	3	39	7	0	0		28	1	0	0	0	1	0	1	24	1	0	0	37.7		0	0	1	1	0	Year 4
1894	945	0	5	33	2.43	2	0	20	0	0		44	1	0	0	0	0	21	0	28	1	0	0	37.3	1816	0	0	0	1	0	Year 4
1895	945	0	5	33	2.43	2	7	19	0	0		44	1	0	0	0	0	21	0	28	1	0	0	37.3	1816	0	0	0	1	0	Year 4
1896	946	0	5	33	2.28	6	0	23	0	0		102	1	0	0	0	0	28	0	28	0	0	0	36.6	1043	0	0	0	0	0	Year 4
1897	947	0	0	25	0.54	2	174	10	0	0		60	1	0	0	0	1	0	0	28	1	0	0	36.8	1793	0	1	0	0	0	Year 4
1898	948	1	5	27	0.91	6	58	9	0	0		55	1	0	0	0	1	0	0	28	0	0	0	37.3		0	1	0	0	0	Year 4
1899	949	1	3	27	0.65	2	245	3	0	0		83	1	0	0	0	1	0	0	28	0	0	0	38.2	1561	0	1	0	0	0	Year 4
1900	950	1	0	32	1.49	2	24	13	0	0		75	1	0	0	0	0	28	0	28	0	0	0	36.3	876	0	0	0	0	0	Year 4
1901	951	1	0	27	0.94	1	115	16	0	0	2	58	1	0	0	0	1	0	0	28	1	0	0	37		1	1	0	0	1	Year 4
1902	952	1	5	41	4.08	2	16	12	0	0		31	1	0	0	0	1	19	0	28	0	0	0	37.6	469	0	0	0	0	0	Year 4
1903	953	1	3	27	1.13	2	24	20	0	0		69	1	0	0	0	0	28	0	28	0	0	0	37.5		0	0	0	1	0	Year 4
1904	954	1	0	31	2.15	1	53	21	0	0	2	38	1	0	0	0	0	27	0	28	1	0	0	38.1	965	0	0	0	1	0	Year 4
1905	955	1	6	35	2.27	3	0	14	0	0		92	0	0	0	0	0	25	0	28	0	0	0	37.3	479	0	0	1	1	0	Year 4
1906	955	1	6	35	2.27	2	16	13	0	0		60	1	0	0	0	0	28	0	28	0	0	0	37.3	479	0	0	1	1	0	Year 4
1907	956	1	6	34	1.22	2	41	20	0	0		59	1	0	0	0	1	0	0	28	1	0	0	38.3	1571	0	0	0	0	0	Year 4
1908	956	1	6	34	1.22	2	50	1	0	0		62	1	0	0	0	1	0	0	28	1	0	0	37.2	1571	0	0	0	0	0	Year 4
1909	956	1	6	34	1.22	2	63	5	0	0		52	1	0	0	0	1	0	0	28	1	0	0	36.8	1571	0	0	0	0	0	Year 4
1910	957	0	3	24	0.77	2	150	9	0	0		69	1	0	0	0	1	0	0	28	0	0	0	38.6		0	1	0	0	1	Year 4
1911	958	1	3	25	0.6	2	53	18	0	0		105	1	0	0	0	1	0	0	28	0	0	0	37.3		0	0	0	0	0	Year 4
1912	958	1	3	25	0.6	6	106	20	0	0		71	1	0	0	0	1	1	0	28	0	0	0	37.1		0	1	0	0	0	Year 4
1913	959	1	0	40		2	115	14	0	0		58	1	0	0	0	0	28	0	28	0	0	0	37.8	306	0	0	0	0	0	Year 4
1914	960	1	0	36	2.49	2	51	4	0	0		66	1	0	0	0	1	0	0	28	1	0	0	36.8	1737	0	0	0	0	0	Year 4
1915	960	1	0	36	2.49	2	113	2	0	0		82	1	1	1	1	1	27	0	28	1	0	0	37.8	1737	0	0	0	0	0	Year 4
1916	961	0	5	39	3.8	2	44	16	0	0		59	1	0	0	0	0	28	0	28	0	0	0	38.5	515	0	0	0	1	0	Year 4
1917	962	0	0	37	1.39	2	39	11	0	0		103	1	0	0	0	1	0	0	28	0	0	0	37.5		0	1	0	1	0	Year 4
1918	962	0	0	37	1.39	2	87	11	0	0		57	1	0	0	0	1	0	0	28	0	0	0	38.9		0	1	0	1	0	Year 4
1919	963	0	5	29	1.33	2	48	3	0	0		44	1	0	0	0	1	0	0	28	1	0	0	36.8		0	0	1	0	0	Year 4
1920	964	1	3	38	2.47	1	27	1	0	0	2	64	1	0	0	0	0	25	0	28	0	0	0	38.7		0	0	1	0	0	Year 4
1921	965	0	3	36	2.18	2	37	22	0	0		15	1	0	0	0	1	27	0	28	0	0	0	39.4	618	0	0	1	0	0	Year 4
1922	966	0	5	38	2.92	1	10	1	1	1	1	39	1	0	0	0	1	22	0	28	1	1	0	37.9	999	0	0	0	1	0	Year 4
1923	967	0	0	30	1.11	1	22	8	1	1	1	47	1	0	0	0	0	28	0	28	1	0	0	37.1	1737	1	0	0	0	0	Year 4
1924	967	0	0	30	1.11	3	43	20	0	0		56	1	0	0	0	0	28	0	28	1	0	0	37.1	1737	1	0	0	0	0	Year 4
1925	968	1	0	39	2.83	2	7	21	0	0		59	1	0	0	0	0	28	0	28	1	0	0	37.5	421	0	0	0	1	0	Year 4
1926	969	1	0	38		2	5	5	0	0		27	1	0	0	0	1	0	0	22	1	1	0	37.7		0	0	0	1	0	Year 4
1927	969	1	0	38		2	14	12	0	0		31	1	0	0	0	1	1	0	22	1	1	0	37.3		0	1	0	1	0	Year 4
1928	969	1	0	38		3	26	11	0	0		52	1	0	0	0	1	13	1	25	1	0	0	37.8		0	1	0	1	0	Year 4
1929	970	1	NI	32	1.07	2	1	6	0	0		34	1	0	0	0	0	28	0	28	1	0	0	37.1		0	0	1	0	0	Year 4
1930	971	1	NI	36	3.42	2	0	8	0	0		108	1	1	1	1	0	24	0	28	1	0	0	37.6	99	0	0	0	0	0	Year 4
1931	972	0	5	35	2.27	3	13	9	0	0		99	0	0	0	0	0	27	0	28	1	0	0	38.5	647	0	0	1	0	0	Year 4
1932	973	1	5	38	3.15	2	43	1	0	0		23	0	0	0	0	0	28	0	28	0	0	0	39		0	0	1	0	0	Year 4
1933	974	0	NI	33	2.01	2	0	12	0	0		25	0	0	0	0	1	10	0	17	0	0	0	37.3		0	0	1	0	0	Year 4
1934	975	1	5	39	2.78	1	61	2	1	1	1	95	1	0	0	0	1	22	0	28	0	0	0	38.3	811	0	0	0	0	0	Year 4
1935	976	0	0	32	2.09	2	14	11	0	0		55	1	0	0	0	0	28	0	28	0	0	0	37.3		0	0	0	1	0	Year 4
1936	977	1	3	27	0.94	2	32	12	0	0		44	1	0	0	0	1	11	0	28	0	0	0	37.6		0	0	0	0	0	Year 4
1937	978	0	5	26	0.62	2	201	15	0	0		200	1	0	0	0	0	28	0	28	1	0	0	36.5	1012	0	1	0	0	0	Year 4
1938	979	1	3	28	1.08	1	10	12	1	5	1	62	1	0	0	0	1	0	0	23	1	0	0	38.2		0	0	0	0	0	Year 4
1939	979	1	3	28	1.08	1	29	2	1	1	1	51	1	0	0	0	1	13	0	28	1	0	0	37.4		1	0	0	0	0	Year 4
1940	980	1	3	26	0.62	2	254	14	0	0		61	1	0	0	0	1	11	0	28	0	0	0	39.6		1	1	0	0	0	Year 4
1941	981	0	0	33	2.01	2	0	12	0	0		46	0	0	0	0	1	10	0	17	0	0	0	37.1		0	0	1	0	0	Year 4
1942	982	1	3	37	2.78	2	6	15	0	0		60	1	0	0	0	0	28	0	28	1	0	0	38.2		0	0	0	1	0	Year 4
1943	983	1	5	37	2.88	2	5	2	0	0		43	1	0	0	0	1	17	0	28	1	0	0	37.7		0	0	0	1	0	Year 4
1944	984	1	0	38	2.56	2	0	11	0	0		6	0	0	0	0	1	11	0	28	1	1	0	35.9		0	0	0	0	0	Year 4
1945	985	1	5	30	1.7	1	20	12	1	1	1	29	0	0	0	0	1	0	0	24	1	0	0	36.9		1	0	0	0	0	Year 4
1946	986	1	0	25	0.68	2	167	3	0	0		90	1	0	0	0	1	10	0	26	0	0	0	37.5		0	1	0	0	0	Year 4
